# Supplementary material for: Tunable molecular tension sensors reveal extension-based control of vinculin loading
Source: eLife. 2018 Jul 19;7:e33927. doi: 10.7554/eLife.33927 (PMC6053308; doi:10.7554/eLife.33927)
Supplement: Figure 1—source data 1. [file elife-33927-fig1-data1.xlsx]

## Sheet: Figure 1G
Figure 1G		(GPGGA)n extensible domain						(GGSGGS)n extensible domain
in vitro		measurements			model fit (LP = 0.74)			measurements			model fit (LP = 0.33)
		Linker Length (AAs)	FRET Efficiency (%)		Linker Length (AAs)	FRET Efficiency (%)		Linker Length (AAs)	FRET Efficiency (%)		Linker Length (AAs)	FRET Efficiency (%)
		5	69.89		1	67.6937		6	68.71		1	67.7313
		5	62.28		2	67.1448		6	66.61		2	67.3603
		5	66.92		3	66.4029		6	63.48		3	66.9462
		5	63.76		4	65.5552		6	62.95		4	66.5185
		5	64.44		5	64.6573		6	63.94		5	66.0686
		5	66.42		6	63.7641		12	61.36		6	65.6026
		5	65.66		7	62.8371		12	70.51		7	65.1486
		5	67.21		8	61.9304		12	71.05		8	64.6936
		5	65.4		9	61.0161		12	66.86		9	64.2817
		10	56.97		10	60.0589		12	66.73		10	63.8464
		10	60.83		11	59.1298		18	56		11	63.3955
		10	59.21		12	58.1585		18	61.35		12	62.9687
		10	55.6		13	57.2375		18	70.99		13	62.5339
		10	59.11		14	56.3278		18	63.62		14	62.0952
		10	58.42		15	55.3945		18	63.93		15	61.6597
		10	58.62		16	54.5422		18	64.94		16	61.224
		10	61.39		17	53.6987		18	64.68		17	60.811
		10	57.9		18	52.8841		24	51.44		18	60.3484
		15	57.64		19	52.115		24	56.63		19	59.9889
		15	55.18		20	51.3285		24	59.81		20	59.5263
		15	53.62		21	50.6224		24	57.22		21	59.1259
		15	53.01		22	49.8713		24	57.21		22	58.6988
		15	55.28		23	49.1579		24	60.36		23	58.2766
		15	55.42		24	48.553		24	60.47		24	57.8579
		15	54.64		25	47.7714		30	49.93		25	57.4637
		15	52.87		26	47.1309		30	58.47		26	57.0468
		20	49.84		27	46.3941		30	58.12		27	56.699
		20	42.78		28	45.7716		30	56.34		28	56.2697
		20	50.09		29	45.0486		30	56.98		29	55.8294
		20	51.25		30	44.4599		30	57.73		30	55.5243
		20	51.36		31	43.8431		30	58.62		31	55.1647
		20	50.62		32	43.1109		36	49.54		32	54.7273
		20	53.11		33	42.6002		36	47.23		33	54.3749
		25	48.7		34	42.1389		36	45.76		34	53.9551
		25	48.61		35	41.4725		36	44.39		35	53.6147
		25	48.29		36	40.8891		36	43.4		36	53.2516
		25	49.32		37	40.3225		42	49.6		37	52.9583
		25	49.06		38	39.8539		42	53.5		38	52.5033
		25	49.33		39	39.3005		42	56.19		39	52.1853
		25	49.02		40	38.8275		42	56.04		40	51.86
		25	49.58		41	38.3466		42	52.23		41	51.4797
		30	47.04		42	37.8527		42	58.51		42	51.1681
		30	42.25		43	37.3837		42	57.74		43	50.8727
		30	41.42		44	36.8637		48	41.63		44	50.491
		30	42.46		45	36.5229		48	49.27		45	50.1625
		30	44.23		46	36.047		48	50.57		46	49.8718
		30	43.26		47	35.5742		48	55.4		47	49.4406
		30	44.35		48	35.2068		48	44.24		48	49.0166
		35	44.34		49	34.84		54	41.79		49	48.8772
		35	33.59		50	34.3287		54	50.36		50	48.592
		35	45.01		51	33.8939		54	47.89		51	48.3441
		35	44.52		52	33.5174		54	47.42		52	47.8776
		35	44.33		53	33.2022		54	47.78		53	47.5446
		35	43.63		54	32.7697		54	50.64		54	47.3343
		35	46.17					54	47.49
		35	44.33

## Sheet: Figure 1H
Figure 1H		(GPGGA)n extensible domain						(GGSGGS)n extensible domain
in cellulo		measurements			model fit (LP = 0.50)			measurements			model fit (LP = 0.48)
		Linker Length (AAs)	FRET Efficiency (%)		Linker Length (AAs)	FRET Efficiency (%)		Linker Length (AAs)	FRET Efficiency (%)		Linker Length (AAs)	FRET Efficiency (%)
		10	65.459		1	67.7098		12	59.6695		1	67.712
		10	43.1926		2	67.2428		12	62.9092		2	67.2534
		10	49.419		3	66.6597		12	48.8429		3	66.6901
		10	55.0816		4	66.0491		12	63.2167		4	66.0922
		10	60.9198		5	65.4176		12	41.8443		5	65.5005
		10	61.9648		6	64.7592		12	51.3612		6	64.8692
		10	63.7469		7	64.1139		12	64.8744		7	64.2398
		10	61.858		8	63.4411		12	66.0159		8	63.5764
		10	61.6754		9	62.7635		12	65.6132		9	62.9513
		10	63.2565		10	62.0946		12	51.3799		10	62.2925
		10	62.4657		11	61.4105		12	59.7712		11	61.6279
		10	65.1456		12	60.7726		12	65.1107		12	61.071
		10	54.3481		13	60.1588		12	58.234		13	60.4271
		10	64.218		14	59.5726		12	58.5878		14	59.825
		10	51.8064		15	58.9523		12	57.2672		15	59.2307
		10	64.0929		16	58.3468		12	62.2542		16	58.7001
		10	63.9937		17	57.7815		12	42.7571		17	58.0341
		10	51.0141		18	57.1446		12	61.4649		18	57.4926
		10	49.6672		19	56.5845		12	44.2665		19	56.985
		10	60.0606		20	55.9484		12	55.7687		20	56.3723
		10	56.8309		21	55.3842		12	59.791		21	55.7578
		10	62.3331		22	54.8372		12	60.6121		22	55.2113
		10	62.2052		23	54.2918		12	65.4484		23	54.7214
		10	45.9321		24	53.7355		12	65.131		24	54.1394
		10	59.404		25	53.0977		12	66.0597		25	53.481
		10	57.9328		26	52.6351		12	55.3914		26	53.0943
		10	62.7861		27	52.0882		12	60.7352		27	52.5577
		10	61.6437		28	51.4724		12	65.5744		28	52.0562
		10	64.6375		29	50.9823		12	63.1315		29	51.5181
		10	65.0854		30	50.5433		12	59.9462		30	51.0804
		10	43.1184		31	49.8974		12	61.6926		31	50.4809
		10	63.7378		32	49.4419		12	55.5307		32	50.0645
		10	62.8357		33	49.0133		12	60.8173		33	49.6034
		10	53.508		34	48.4906		12	63.5662		34	49.114
		10	49.3423		35	47.9795		12	63.4544		35	48.7087
		10	55.4018		36	47.5776		12	58.2957		36	48.2511
		10	53.0793		37	47.0815		12	61.1435		37	47.6897
		10	62.9396		38	46.8337		12	45.5555		38	47.2668
		10	66.4671		39	46.1527		12	60.5248		39	46.7805
		10	59.5026		40	45.7667		12	63.866		40	46.4294
		10	56.5823		41	45.4127		12	56.7501		41	45.9613
		10	63.8195		42	44.8569		12	65.769		42	45.4441
		10	56.0213		43	44.4089		12	62.7066		43	45.0798
		10	56.9593		44	43.9861		12	57.5096		44	44.6158
		10	56.8464		45	43.7271		12	61.0258		45	44.3713
		10	66.1027		46	43.1673		12	66.3283		46	43.9474
		10	59.8976		47	42.8647		12	62.5765		47	43.5182
		10	55.3342		48	42.5082		12	55.7641		48	43.2659
		10	41.9307		49	42.1271		12	63.5825		49	42.729
		10	56.1724		50	41.6963		12	68.2797		50	42.2416
		10	59.4567		51	41.3095		12	67.217		51	41.9045
		10	60.3925		52	40.9543		12	65.3649		52	41.6495
		10	64.0901		53	40.5456		12	53.8355		53	41.4395
		10	64.1927		54	40.3287		12	63.1925		54	41.0049
		10	63.6272					12	60.2202
		10	60.7713					12	50.5384
		10	55.2985					12	65.3381
		10	64.081					12	61.2938
		10	57.4533					12	63.1598
		10	51.1118					12	62.2808
		10	63.3889					12	64.9193
		10	63.9299					12	64.466
		10	54.201					12	54.9991
		10	63.3852					12	62.3022
		10	59.7034					12	63.6381
		10	51.6784					12	45.1723
		10	49.8485					12	62.1828
		10	53.9497					12	64.5192
		10	52.8864					12	61.8837
		10	62.282					12	63.0044
		10	48.355					12	64.1492
		10	62.7633					12	59.2832
		10	51.0447					12	54.9007
		10	58.9957					12	62.3252
		10	65.7779					30	37.0123
		10	60.5498					30	47.0181
		10	63.8162					30	52.6616
		10	57.395					30	52.974
		10	59.0427					30	55.4572
		10	66.8066					30	44.4864
		10	62.7851					30	52.3841
		10	53.2783					30	47.1247
		10	62.4222					30	35.6587
		10	63.6318					30	54.827
		10	65.4003					30	55.13
		10	64.288					30	54.6171
		10	61.4173					30	41.992
		10	63.5526					30	53.2683
		10	60.149					30	37.6119
		10	60.0398					30	26.1939
		10	65.7902					30	44.1072
		10	52.4565					30	52.411
		10	57.2154					30	52.0938
		10	60.058					30	54.0134
		10	64.4074					30	47.7237
		10	64.3617					30	55.481
		10	51.4931					30	51.0243
		10	61.0697					30	54.318
		10	52.6041					30	55.1292
		10	64.4084					30	53.6363
		10	61.5769					30	51.0022
		10	64.915					30	49.7353
		10	64.9669					30	53.3942
		10	58.027					30	55.3954
		10	51.7088					30	54.5745
		10	59.7375					30	47.6655
		10	55.9984					30	48.3579
		10	40.9582					30	48.777
		10	63.8134					30	52.8542
		10	63.5823					30	50.8627
		20	57.7935					30	49.0152
		20	58.0943					30	54.9358
		20	56.2599					30	51.0991
		20	50.2789					30	52.5445
		20	53.0565					30	55.027
		20	53.6749					30	50.1267
		20	52.6832					30	47.6376
		20	57.0002					30	49.6933
		20	56.4438					30	53.6822
		20	49.0079					30	56.6999
		20	54.2656					30	51.2212
		20	56.9655					30	57.4841
		20	56.1949					30	42.3046
		20	53.5218					30	52.1198
		20	61.1684					30	54.4773
		20	49.5055					30	55.3035
		20	47.0094					30	53.3082
		20	53.7982					30	55.4265
		20	60.337					30	54.3221
		20	46.7101					30	56.6119
		20	57.9415					30	57.7104
		20	44.0681					30	50.4273
		20	49.4451					30	49.4473
		20	47.8184					30	48.069
		20	60.5873					30	45.8378
		20	50.615					30	40.4765
		20	58.9272					30	50.5716
		20	57.9104					30	58.1096
		20	60.7683					30	49.6376
		20	52.8258					30	39.0373
		20	55.1904					30	54.5826
		20	60.9353					30	51.2886
		20	58.8519					30	41.3356
		20	54.049					30	55.3224
		20	59.166					30	51.732
		20	54.8481					30	55.2172
		20	57.1981					30	57.0035
		20	49.8086					30	54.7998
		20	60.1516					30	53.4015
		20	60.4948					30	56.9696
		20	61.2493					30	51.7804
		20	54.3457					30	52.387
		20	60.365					30	56.6423
		20	60.9027					30	43.96
		20	60.1872					30	41.3268
		20	56.5501					30	45.8454
		20	56.813					30	49.5322
		20	60.3843					30	52.6314
		20	58.5235					30	52.3424
		20	57.1017					30	55.1307
		20	58.8595					42	44.288
		20	60.5484					42	44.1855
		20	50.9401					42	49.9183
		20	56.9082					42	45.0162
		20	45.9259					42	44.3591
		20	59.8882					42	44.5416
		20	60.9899					42	28.2912
		20	59.6588					42	51.3464
		20	55.635					42	49.3826
		20	67.6494					42	47.6476
		20	65.6879					42	31.7848
		20	65.1799					42	49.6234
		20	52.904					42	48.3568
		20	57.4944					42	33.9658
		20	62.4439					42	45.2552
		20	48.094					42	48.0112
		20	58.6967					42	51.6691
		20	60.2724					42	48.6883
		20	54.851					42	50.4242
		20	61.5673					42	50.3122
		20	44.3474					42	48.2408
		20	57.6807					42	46.474
		20	62.5649					42	52.4158
		20	42.5785					42	45.3549
		20	53.1937					42	47.2783
		20	56.5975					42	49.44
		20	58.148					42	51.2941
		20	57.4958					42	50.0108
		20	56.8579					42	48.3511
		20	49.3461					42	46.3912
		20	59.0618					42	51.7012
		20	55.9155					42	55.1106
		20	57.9944					42	47.1749
		20	60.07					42	50.9178
		20	55.4857					42	49.6583
		20	56.6037					42	51.8622
		20	55.2417					42	52.5503
		20	60.1294					42	48.1504
		20	52.8137					42	48.1139
		20	51.2599					42	49.412
		20	50.8624					42	46.4008
		20	54.5595					42	44.5524
		20	53.8252					42	46.3944
		20	50.9148					42	51.458
		20	58.4229					42	52.1718
		20	57.8418					42	52.1627
		20	60.9899					42	51.9798
		20	57.3275					42	49.771
		20	30.812					42	48.4722
		20	60.2791					42	54.0007
		20	39.5786					42	41.389
		20	54.3481					42	50.209
		20	53.6675					42	48.8302
		20	48.3004					42	55.8493
		20	58.3759					42	53.5318
		20	35.0314					42	49.0456
		20	52.7742					42	29.9109
		20	60.9184					42	46.6726
		20	60.3998					42	49.912
		20	62.7155					42	42.7517
		20	63.635					42	37.6609
		20	58.1745					42	50.2754
		20	60.3199					42	49.1267
		20	58.1181					42	43.8219
		30	49.1047					42	43.3309
		30	42.7911					42	37.7735
		30	44.4531					42	50.5404
		30	50.9772					42	48.323
		30	56.2544					42	49.0976
		30	54.714					42	52.0713
		30	46.4145					42	29.1676
		30	47.2913					42	45.0946
		30	53.0928					54	44.7688
		30	48.5529					54	45.0157
		30	56.0752					54	52.6871
		30	56.5402					54	35.0642
		30	52.5529					54	55.0463
		30	54.0181					54	41.0587
		30	50.9681					54	48.3404
		30	55.408					54	46.9837
		30	52.2417					54	48.1048
		30	53.7481					54	36.6054
		30	38.7899					54	47.0288
		30	56.1888					54	38.1245
		30	44.7634					54	46.72
		30	53.8337					54	35.349
		30	53.1196					54	34.6578
		30	52.4481					54	43.1516
		30	55.7578					54	38.0889
		30	58.4114					54	43.7251
		30	50.7766					54	49.2147
		30	49.7085					54	45.022
		30	51.1957					54	42.7582
		30	54.8549					54	36.449
		30	51.9644					54	43.5847
		30	57.9421					54	45.7606
		30	48.0503					54	43.9142
		30	45.4661					54	44.7703
		30	54.7139					54	38.5333
		30	53.5992					54	44.8008
		30	52.6378					54	40.7384
		30	51.0801					54	42.4913
		30	49.9589					54	21.1459
		30	48.7354					54	21.2767
		30	54.9594					54	41.0578
		30	50.4453					54	46.491
		30	44.4846					54	26.6883
		30	51.8894					54	43.2166
		30	53.0798					54	40.8289
		30	45.1432					54	44.658
		30	55.7415					54	39.1443
		30	54.1682					54	35.386
		30	52.6441					54	37.7794
		30	45.1485					54	29.6654
		30	27.5178					54	40.392
		30	47.9703					54	49.6812
		30	45.3493					54	33.6436
		30	40.7489					54	24.2098
		30	46.6569					54	26.9809
		30	55.1318					54	42.6599
		30	44.8601
		30	55.5209
		30	55.8033
		30	39.8419
		30	57.4318
		30	52.2061
		30	51.9687
		30	49.0289
		30	50.3436
		30	47.1541
		30	50.527
		30	52.3954
		30	54.038
		30	52.9942
		30	49.0191
		30	52.9496
		30	48.29
		30	53.2761
		30	47.431
		30	45.1284
		30	45.6119
		30	48.5557
		30	55.1877
		30	55.0317
		30	53.7415
		30	53.0166
		30	52.6261
		30	52.8198
		30	48.094
		30	55.2108
		30	54.75
		30	52.4146
		30	53.2434
		30	54.2625
		30	45.9031
		30	49.787
		30	54.7285
		30	58.5918
		30	51.9833
		30	36.693
		30	34.7555
		30	50.7357
		30	54.0946
		30	55.6107
		30	48.7487
		30	41.0944
		30	56.0937
		30	34.7364
		30	57.0562
		30	52.9978
		30	50.1542
		30	54.5432
		30	59.1295
		30	60.6467
		30	56.315
		30	56.8702
		30	58.7039
		30	33.274
		30	59.8895
		30	52.1813
		30	48.4788
		30	53.4069
		30	35.6863
		30	44.5841
		30	48.169
		30	45.0809
		30	46.2848
		30	53.3155
		30	52.0162
		30	51.3247
		30	50.1653
		30	49.8319
		30	56.5262
		35	50.0636
		35	48.4213
		35	46.3517
		35	52.6482
		35	39.9453
		35	53.1136
		35	50.2072
		35	52.6697
		35	52.8214
		35	48.504
		35	51.3882
		35	46.4681
		35	43.0152
		35	48.5966
		35	51.0579
		35	50.1209
		35	32.1946
		35	29.8066
		35	30.9664
		35	44.6061
		35	52.3927
		35	51.5404
		35	51.8485
		35	52.2298
		35	52.1046
		35	51.9491
		35	52.4648
		35	45.7946
		35	51.4763
		35	54.5145
		35	49.9122
		35	42.1769
		35	45.9118
		35	50.7858
		35	53.0204
		35	46.9226
		35	54.2694
		35	46.6424
		35	49.2583
		35	38.6558
		35	48.4426
		35	49.4666
		35	41.8604
		35	47.3132
		35	51.7911
		35	53.9303
		35	42.4305
		35	51.192
		35	53.7522
		35	44.3175
		35	50.2417
		35	55.1055
		35	42.8031
		35	48.194
		35	43.3181
		35	51.6928
		35	51.6678
		35	53.5244
		35	50.6639
		35	52.5238
		35	50.1008
		35	50.0031
		35	48.1771
		35	47.237
		35	46.6556
		35	54.975
		35	55.1524
		35	47.2898
		35	39.8338
		35	57.8333
		35	44.9756
		35	50.8693
		35	51.7873
		35	52.8644
		35	45.9354
		35	52.5959
		35	36.179
		35	49.7159
		35	53.9656
		35	47.98
		35	50.0657
		35	49.8527
		35	46.3154
		35	46.5714
		35	47.8906
		35	50.8449
		35	49.1729
		35	49.9796
		35	57.2863
		35	52.9918
		35	44.8617
		35	49.7797
		35	43.7029
		35	54.7895
		35	47.1834
		35	37.5116
		35	52.4867
		35	37.2221
		35	60.0258
		35	45.7179
		35	48.9697
		35	50.0261
		35	60.5129
		35	44.1178
		35	40.0372
		35	47.1737

## Sheet: Model Parameters
Experiment	Environment	FRET-Pair	Ext. Domain	Constrain R0 to Lit. Est.		Constrain RFP to Lit. Est.		Constrain R0 and RFP to Lit. Est.
				RFP (nm)	LP (nm)	R0 (nm)	LP (nm)	LP (nm)
Fluorometric	in vitro	Clover-mRuby2	(GPGGA)n	2.31	0.72	6.25	0.7	0.74325
Fluorometric	in vitro	Clover-mRuby2	(GGSGGS)n	2.23	0.39	6.49	0.41	0.3325
Sensitized Emission	in cellulo	Clover-mRuby2	(GPGGA)n	2.42	0.37	5.98	0.33	0.5005
Sensitized Emission	in cellulo	Clover-mRuby2	(GGSGGS)n	2.34	0.44	6.2	0.43	0.481
		FRET-Pair	Ext. Domain	Literature Estimates
				R0 (nm)	RFP (nm)	LP (nm)
		Clover-mRuby2	(GPGGA)n	6.30a	2.30b	0.3 - 0.5c
		Clover-mRuby2	(GGSGGS)n	6.30a	2.30b	0.45d
		References
		aLam et al., Nat. Meth. 2012
		bHink et al., J. Biol. Chem. 2000
		cBecker et al., Nat. Mat. 2003
		dEvers et al., Biochem. 2006
