# Supplementary material for: Tunable molecular tension sensors reveal extension-based control of vinculin loading
Source: eLife. 2018 Jul 19;7:e33927. doi: 10.7554/eLife.33927 (PMC6053308; doi:10.7554/eLife.33927)
Supplement: Figure 1—figure supplement 1—source data 1. [file elife-33927-fig1-figsupp1-data1.xlsx]

## Sheet: Figure 1-Figure supplement 1A
Figure 1-S1A		(GPGGA)n extensible domain in cellulo
		measurements with full-length FPs			model fit to minimal FP data (LP = 0.50, Fig. 1H)
		Linker Length (AAs)	FRET Efficiency (%)		Linker Length (AAs)	FRET Efficiency (%)
		18	55.5466		1	67.7098
		18	60.8687		2	67.2428
		18	39.3324		3	66.6597
		18	59.3828		4	66.0491
		18	35.6376		5	65.4176
		18	51.3231		6	64.7592
		18	51.4571		7	64.1139
		18	55.5398		8	63.4411
		18	61.1198		9	62.7635
		18	57.7466		10	62.0946
		18	58.5797		11	61.4105
		18	59.1096		12	60.7726
		18	44.9002		13	60.1588
		18	54.8316		14	59.5726
		18	50.5922		15	58.9523
		18	53.2864		16	58.3468
		18	54.7837		17	57.7815
		18	31.826		18	57.1446
		18	58.5686		19	56.5845
		18	55.4729		20	55.9484
		18	49.8958		21	55.3842
		18	32.4758		22	54.8372
		18	57.8671		23	54.2918
		18	48.314		24	53.7355
		18	41.1512		25	53.0977
		18	49.9996		26	52.6351
		18	34.2254		27	52.0882
		18	57.5624		28	51.4724
		18	52.7158		29	50.9823
		18	60.7954		30	50.5433
		18	53.8942		31	49.8974
		18	57.2807		32	49.4419
		18	36.279		33	49.0133
		18	46.2779		34	48.4906
		18	52.77		35	47.9795
		18	57.5719		36	47.5776
		18	53.2546		37	47.0815
		18	57.9084		38	46.8337
		18	50.0913		39	46.1527
		18	56.8391		40	45.7667
		18	55.7981		41	45.4127
		18	52.9008		42	44.8569
		18	54.9375		43	44.4089
		18	58.9038		44	43.9861
		18	57.7586		45	43.7271
		18	57.3809		46	43.1673
		18	57.1844		47	42.8647
		38	50.0147		48	42.5082
		38	31.4644		49	42.1271
		38	51.9285		50	41.6963
		38	39.0768		51	41.3095
		38	42.9998		52	40.9543
		38	44.7713		53	40.5456
		38	41.698		54	40.3287
		38	51.4541
		38	27.2481
		38	19.9728
		38	46.3783
		38	43.2567
		38	45.1317
		38	46.6701
		38	47.1652
		38	34.6227
		38	40.9374
		38	47.5339
		38	23.0201
		38	30.7606
		38	29.0386
		38	48.4989
		38	47.7655
		38	50.6847
		38	54.0135
		38	53.0067
		38	27.1494
		38	46.4648
		38	44.59
		38	52.986
		38	39.6452
		38	36.8383
		38	50.7274
		38	50.181
		38	48.2502
		38	49.1478
		38	41.1685
		38	48.2172
		38	40.6366
		38	48.6957
		38	45.6602
		38	49.045
		38	53.1108
		38	49.6041
		38	46.4051
		38	48.4972
		38	31.0227
		38	46.8713
		38	51.8428
		38	46.0718
		38	53.6398
		38	41.5588
		38	42.7624
		38	49.5475
		38	44.6393
		38	48.5146
		38	51.8053
		38	51.4026
		38	34.7035
		38	53.0848
		38	52.8468
		38	33.4125
		38	44.2796
		38	40.8077
		53	42.1904
		53	52.5326
		53	30.0121
		53	36.3475
		53	44.3895
		53	34.7907
		53	49.8184
		53	44.314
		53	32.9711
		53	50.0328
		53	44.1944
		53	30.8484
		53	42.3299
		53	43.7273
		53	47.7386
		53	48.7621
		53	43.7578
		53	46.7594
		53	43.2574
		53	44.5505
		53	19.981
		53	25.9261
		53	41.2297
		53	49.1989
		53	39.8498
		53	47.6689
		53	49.1796
		53	32.4688
		53	41.4633
		53	45.487
		53	47.9893
		53	45.7356
		53	46.5185
		53	49.3897
		53	34.8039
		53	44.4003
		53	34.0694
		53	34.5183
		53	41.2019
		53	46.5225
		53	26.0349
		53	37.8151
		53	42.6245
		53	29.3419
		53	37.0592
		53	43.7496
		53	44.4773
		53	38.5712
		53	39.7942
		53	41.9722
		53	41.6626
		53	40.9358
		53	41.0726
		53	40.7778
		53	38.1807
		53	45.0292
		53	31.1041
		53	44.5695
		53	42.7906
		53	41.5408
		53	42.5218
		53	37.4151
		53	38.5555
		53	30.7824
		53	32.5009
		53	37.6908
		53	39.7025
		53	41.6831
		53	43.4662
		53	43.7429
		53	38.7543
		53	37.0409
		53	42.4994
		53	49.641
		53	38.3516
		53	40.4352
		53	43.0789
		53	41.9536
		53	41.3632
		53	40.924
		53	37.5505
		53	40.2108
		53	32.9123
		53	29.1674
		53	42.1728
		53	38.7899
		53	34.9182
		53	40.8639
		53	41.6923
		53	42.5182
		53	43.6512
		53	31.2059

## Sheet: Figure 1-Figure supplement 1B
Figure 1-S1B		(GGSGGS)n extensible domain in cellulo
		Fixed (23C)			Live (37C)
		Linker Length (AAs)	FRET Efficiency (%)		Linker Length (AAs)	FRET Efficiency (%)
		12	67.6192		12	50.0584
		12	52.8955		12	57.8473
		12	60.3488		12	63.9027
		12	60.3518		12	57.4157
		12	66.3551		12	61.0637
		12	60.4123		12	62.6575
		12	56.2946		12	44.9721
		12	65.0402		12	58.1959
		12	60.8118		12	62.7554
		12	45.0505		12	62.0669
		12	66.3521		12	64.3706
		12	59.1243		12	55.5445
		12	66.4032		12	55.2447
		12	62.105		12	69.8125
		12	54.1987		12	67.647
		12	60.1845		12	61.7915
		12	57.1815		12	58.9935
		12	53.1713		12	62.6962
		12	53.7654		12	64.4079
		12	57.4168		12	54.817
		12	48.8417		12	63
		12	64.0822		12	48.4069
		12	54.5519		12	58.5429
		12	57.901		12	52.9193
		12	55.6151		12	51.4952
		12	55.4799		12	62.175
		12	52.0967		12	63.6255
		12	57.3211		12	47.775
		12	33.6839		12	56.6499
		12	59.4584		12	65.0441
		12	58.6855		12	55.0221
		12	66.705		12	63.3412
		12	66.4465		12	65.954
		12	60.2969		12	54.7391
		12	60.585		12	62.3007
		12	51.5963		12	61.1518
		12	63.7265		12	60.2414
		12	65.0309		12	64.3858
		12	54.6151		12	62.0941
		12	54.3418		12	56.2195
		12	65.2443		12	61.3305
		12	63.0362		12	54.4904
		12	44.078		12	61.572
		12	68.4926		12	59.5353
		12	64.3659		12	65.1033
		12	68.2062		12	61.2212
		12	54.2638		12	58.8346
		12	59.9831		12	61.9139
		12	53.0485		12	63.4361
		12	48.0688		12	56.5997
		12	70.0265		12	63.0667
		12	62.564		12	64.8722
		12	59.3584		12	63.4303
		12	54.9339		12	65.5703
		12	43.0244		12	50.3126
		12	58.5892		12	55.9147
		12	61.6335		12	64.3505
		12	66.1039		12	54.7631
		12	65.3705		12	58.1683
		12	65.3011		12	48.9644
		30	50.3328		12	57.9339
		30	61.7289		12	63.9711
		30	51.6054		30	49.589
		30	34.8766		30	46.693
		30	44.0471		30	50.6948
		30	56.2226		30	38.625
		30	51.8778		30	49.9875
		30	44.1386		30	50.0966
		30	52.3526		30	45.0725
		30	58.7901		30	49.5081
		30	42.2395		30	46.3564
		30	49.6389		30	44.9577
		30	47.6597		30	50.3727
		30	53.9307		30	47.5698
		30	53.4767		30	45.06
		30	42.8342		30	48.5288
		30	51.8872		30	41.456
		30	27.5436		30	46.543
		30	59.8436		30	50.1249
		30	53.6475		30	47.6987
		30	55.2804		30	39.9268
		30	38.0423		30	50.0633
		30	50.1965		30	48.8986
		30	37.4328		30	40.4373
		30	49.8786		30	50.8095
		30	32.3144		30	44.5119
		30	51.7871		30	54.9104
		30	56.8758		30	44.8455
		30	40.2084		30	52.5722
		30	50.2231		30	47.7819
		30	54.1248		30	49.0899
		30	47.4866		30	49.2563
		30	45.276		30	48.9591
		30	57.3594		30	47.5371
		30	57.4493		30	50.3952
		30	45.8709		30	48.1031
		30	48.7781		30	47.1114
		30	55.6174		30	45.0165
		30	53.6216		30	48.2193
		30	39.918		30	41.2034
		30	50.5185		30	48.6649
		54	36.449		30	47.2289
		54	43.5847		30	46.3173
		54	45.7606		30	53.8954
		54	43.9142		30	50.3699
		54	44.7703		30	49.0242
		54	38.5333		30	45.5666
		54	44.8008		30	48.0624
		54	40.7384		30	42.0779
		54	42.4913		30	45.7303
		54	21.1459		30	45.0824
		54	21.2767		30	42.6166
		54	41.0578		30	49.8229
		54	46.491		30	48.3164
		54	43.2166		30	51.899
		54	40.8289		30	36.7759
		54	44.658		30	44.9785
		54	39.1443		30	51.7971
		54	35.386		30	52.766
		54	37.7794		30	49.9331
		54	40.392		30	49.1293
		54	49.6812		54	36.4257
		54	33.6436		54	34.8758
		54	24.2098		54	35.0547
		54	26.9809		54	39.7724
		54	42.6599		54	42.8967
		54	36.449		54	42.1604
		54	43.5847		54	46.0671
		54	45.7606		54	40.9789
		54	43.9142		54	35.1444
		54	44.7703		54	42.5463
		54	38.5333		54	44.399
		54	44.8008		54	37.8425
		54	40.7384		54	42.5896
		54	42.4913		54	32.269
		54	21.1459		54	42.8679
		54	21.2767		54	49.6817
		54	41.0578		54	33.4157
		54	46.491		54	29.0722
		54	43.2166		54	38.9503
		54	40.8289		54	43.97
		54	44.658		54	38.938
		54	39.1443		54	46.6121
		54	35.386		54	45.8154
		54	37.7794		54	36.6508
		54	29.6654		54	41.8913
		54	40.392		54	33.3212
		54	49.6812		54	31.4681
		54	33.6436		54	43.2923
		54	24.2098		54	37.029
		54	26.9809		54	42.1967
		54	42.6599		54	37.4497
		54	48.3036		54	44.5103
		54	31.4921		54	40.6497
		54	33.7858		54	43.3659
		54	45.8089		54	36.4257
		54	45.1587		54	34.8758
		54	35.4617		54	35.0547
		54	26.1082		54	39.7724
		54	44.7257		54	42.8967
		54	45.2925		54	42.1604
		54	41.2525		54	37.1962
		54	34.5677		54	30.8244
		54	42.0235		54	46.0671
		54	29.0727		54	40.9789
		54	53.8175		54	35.1444
		54	51.1986		54	42.5463
		54	47.833		54	44.399
		54	61.6081		54	37.8425
		54	54.0949		54	42.5896
		54	48.1809		54	32.269
		54	40.3598		54	49.6817
		54	34.7815		54	33.4157
		54	42.7921		54	29.0722
		54	54.3623		54	31.7661
		54	31.0481		54	38.9503
		54	46.4032		54	43.97
		54	47.4227		54	38.938
		54	35.7502		54	46.6121
		54	34.8077		54	45.8154
		54	38.5854		54	36.6508
		54	43.5229		54	41.8913
		54	55.4709		54	33.3212
		54	46.2661		54	31.4681
		54	29.4132		54	43.2923
		54	50.5826		54	37.029
		54	39.4919		54	42.1967
		54	42.3851		54	37.4497
		54	39.2443		54	44.5103
		54	48.914		54	40.6497
		54	31.2151		54	43.3659
		54	45.1737		54	45.3225
		54	47.6567		54	44.1191
		54	46.6045		54	43.9572
		54	47.5115		54	30.0802
		54	44.3167		54	44.2231
		54	39.1648		54	44.8759
					54	41.5409
					54	47.4023
					54	44.2592
					54	39.652
					54	39.9487
					54	41.8042
					54	46.8198
					54	40.0123
					54	38.4752
					54	40.1193
					54	42.7718
					54	35.7288
					54	44.6349
					54	42.0458
					54	44.3214
					54	37.9
					54	39.6933
					54	43.8347
					54	45.0789
					54	39.7117
					54	46.0036
					54	34.1591
					54	40.058
					54	43.1506
					54	41.5926
					54	32.221
					54	43.5592
					54	42.4919
					54	44.2349
					54	39.8581
					54	33.8256
