# Supplementary material for: Tunable molecular tension sensors reveal extension-based control of vinculin loading
Source: eLife. 2018 Jul 19;7:e33927. doi: 10.7554/eLife.33927 (PMC6053308; doi:10.7554/eLife.33927)
Supplement: Figure 1—figure supplement 2—source data 1. [file elife-33927-fig1-figsupp2-data1.xlsx]

## Sheet: Figure 1-Figure supplement 2A
Figure 1-S2A		mTFP1-Venus-(GPGGA)8 TSMod
		Wavelength	Measured	Modeled, E = 22.5%
		472	0.2014	0.1486
		473	0.2339	0.1834
		474	0.2703	0.2248
		475	0.3083	0.2729
		476	0.3512	0.3281
		477	0.3987	0.3788
		478	0.4485	0.4334
		479	0.4996	0.4905
		480	0.5582	0.5495
		481	0.6155	0.6085
		482	0.6723	0.6649
		483	0.7322	0.7216
		484	0.784	0.7744
		485	0.8339	0.8223
		486	0.8726	0.8677
		487	0.9164	0.906
		488	0.9463	0.9375
		489	0.9694	0.9635
		490	0.984	0.9818
		491	0.9924	0.9947
		492	1	1
		493	0.9934	0.9976
		494	0.9807	0.9908
		495	0.9683	0.9774
		496	0.9501	0.96
		497	0.9344	0.9407
		498	0.9035	0.928
		499	0.8859	0.9065
		500	0.862	0.8837
		501	0.8342	0.8605
		502	0.8131	0.8392
		503	0.7914	0.819
		504	0.773	0.801
		505	0.7547	0.7868
		506	0.7395	0.774
		507	0.7322	0.7672
		508	0.7287	0.7635
		509	0.7282	0.7667
		510	0.734	0.7764
		511	0.7444	0.7931
		512	0.7697	0.816
		513	0.7963	0.848
		514	0.8323	0.8879
		515	0.8721	0.9335
		516	0.9236	0.9853
		517	0.9767	1.0401
		518	1.0348	1.0988
		519	1.0962	1.1545
		520	1.1567	1.1855
		521	1.2134	1.2428
		522	1.2629	1.2879
		523	1.3073	1.3235
		524	1.3445	1.344
		525	1.3716	1.3668
		526	1.3815	1.3798
		527	1.3844	1.3827
		528	1.3804	1.3764
		529	1.3692	1.3611
		530	1.3448	1.3376
		531	1.3148	1.3067
		532	1.2767	1.27
		533	1.2435	1.2285
		534	1.1922	1.1826
		535	1.1432	1.1351
		536	1.101	1.0858
		537	1.0512	1.0364
		538	1.0041	0.9875
		539	0.9523	0.9393
		540	0.9043	0.8924
		541	0.8657	0.847
		542	0.8187	0.8032
		543	0.7751	0.7618
		544	0.7397	0.7237
		545	0.7024	0.6884
		546	0.6696	0.655
		547	0.6402	0.623
		548	0.6111	0.5938
		549	0.5821	0.567
		550	0.5575	0.5419
		551	0.534	0.5195
		552	0.5168	0.4989
		553	0.4978	0.4795
		554	0.4793	0.4617
		555	0.4617	0.4454
		556	0.4513	0.4307
		557	0.4359	0.4172
		558	0.4214	0.4044
		559	0.4127	0.3927
		560	0.4003	0.3812
		561	0.39	0.3701
		562	0.3777	0.3593
		563	0.3663	0.3485
		564	0.3559	0.3381
		565	0.3483	0.3277
		566	0.335	0.3171
		567	0.3245	0.3069
		568	0.3148	0.2969
		569	0.3047	0.287
		570	0.2963	0.2779
		571	0.2856	0.2681
		572	0.2744	0.2587
		573	0.2651	0.2487
		574	0.2555	0.239
		575	0.2429	0.229
		576	0.2339	0.2194
		577	0.2233	0.21
		578	0.2146	0.2006
		579	0.203	0.1912
		580	0.1943	0.1824
		581	0.1861	0.173
		582	0.1764	0.1646
		583	0.1675	0.1566
		584	0.1611	0.1491
		585	0.1521	0.1418
		586	0.1424	0.1345
		587	0.1383	0.1276
		588	0.1289	0.1208
		589	0.1227	0.1144
		590	0.1159	0.1089
		591	0.1101	0.1033
		592	0.1038	0.0981
		593	0.0994	0.093
		594	0.0941	0.0878
		595	0.0907	0.0831
		596	0.0841	0.0786
		597	0.081	0.075
		598	0.076	0.0713
		599	0.0727	0.0677
		600	0.0701	0.0643
		601	0.0657	0.0613
		602	0.0643	0.0583
		603	0.0609	0.0556
		604	0.0578	0.0534
		605	0.0542	0.0511
		606	0.0523	0.0486
		607	0.0494	0.0465
		608	0.0474	0.0445
		609	0.0461	0.0426
		610	0.044	0.0406
		611	0.042	0.0389
		612	0.041	0.0372
		613	0.0388	0.0353
		614	0.0375	0.0338
		615	0.0357	0.0323
		616	0.0345	0.0308
		617	0.0335	0.0293
		618	0.0313	0.0281
		619	0.0301	0.0269
		620	0.0294	0.0257
		621	0.0275	0.0245
		622	0.0263	0.0236
		623	0.0245	0.0226
		624	0.0237	0.0216
		625	0.0222	0.0206
		626	0.022	0.0198
		627	0.021	0.0189
		628	0.0191	0.018
		629	0.0191	0.0172
		630	0.0178	0.0164
		631	0.0174	0.0156
		632	0.0168	0.0148
		633	0.0157	0.014
		634	0.0149	0.0133
		635	0.014	0.0126
		636	0.0133	0.0118
		637	0.0125	0.0111
		638	0.0121	0.0105
		639	0.0117	0.0098
		640	0.0107	0.0091
		641	0.0099	0.0086
		642	0.0099	0.0082
		643	0.0091	0.0077
		644	0.0087	0.0072
		645	0.0077	0.0069
		646	0.0074	0.0065
		647	0.0073	0.0061
		648	0.0067	0.0058
		649	0.0066	0.0053
		650	0.0061	0.0052

## Sheet: Figure 1-Figure supplement 2B
Figure 1-S2B		Clover-mRuby2-(GPGGA)8 module
		Wavelength	Measured	Modeled, E = 35.7%
		505	0.573	0.5037
		506	0.6389	0.5751
		507	0.7	0.6463
		508	0.7631	0.7121
		509	0.8217	0.7705
		510	0.8767	0.8273
		511	0.9171	0.8776
		512	0.9552	0.9201
		513	0.9811	0.9541
		514	0.9959	0.9783
		515	1	0.9941
		516	0.999	1
		517	0.9879	0.9966
		518	0.9706	0.9852
		519	0.9463	0.9675
		520	0.9174	0.9438
		521	0.8851	0.9154
		522	0.8525	0.8841
		523	0.816	0.8495
		524	0.781	0.8129
		525	0.7449	0.7762
		526	0.7083	0.7393
		527	0.6733	0.7028
		528	0.642	0.6673
		529	0.6107	0.6334
		530	0.5795	0.6007
		531	0.5514	0.569
		532	0.527	0.5401
		533	0.4993	0.5133
		534	0.4756	0.4883
		535	0.4565	0.4651
		536	0.4352	0.4432
		537	0.4196	0.4231
		538	0.4031	0.4047
		539	0.3858	0.388
		540	0.3728	0.3732
		541	0.3612	0.3591
		542	0.3501	0.346
		543	0.3394	0.334
		544	0.3278	0.3229
		545	0.3205	0.3134
		546	0.3129	0.3041
		547	0.3054	0.2953
		548	0.2985	0.2937
		549	0.2912	0.2867
		550	0.284	0.2808
		551	0.2768	0.2747
		552	0.2725	0.2692
		553	0.2643	0.2638
		554	0.2585	0.2583
		555	0.2534	0.2533
		556	0.2459	0.2484
		557	0.2418	0.2444
		558	0.2359	0.2404
		559	0.2322	0.2368
		560	0.2288	0.2335
		561	0.225	0.2311
		562	0.223	0.2283
		563	0.2196	0.226
		564	0.2178	0.2233
		565	0.2144	0.2218
		566	0.2118	0.22
		567	0.2109	0.2191
		568	0.2114	0.2178
		569	0.2097	0.2164
		570	0.2074	0.2145
		571	0.2054	0.2128
		572	0.2056	0.2113
		573	0.2041	0.2099
		574	0.2021	0.2079
		575	0.2003	0.2076
		576	0.1984	0.2052
		577	0.1978	0.2023
		578	0.1955	0.2001
		579	0.1949	0.197
		580	0.1926	0.1951
		581	0.1906	0.1929
		582	0.1894	0.1905
		583	0.1862	0.1875
		584	0.1848	0.1844
		585	0.1818	0.1823
		586	0.1801	0.1803
		587	0.1778	0.1781
		588	0.175	0.1764
		589	0.1744	0.1739
		590	0.1709	0.1718
		591	0.1686	0.1691
		592	0.1658	0.1669
		593	0.1649	0.1645
		594	0.1613	0.1616
		595	0.1583	0.1588
		596	0.1545	0.1559
		597	0.1533	0.153
		598	0.1496	0.1502
		599	0.1452	0.1474
		600	0.1439	0.1446
		601	0.1401	0.142
		602	0.1382	0.1395
		603	0.1342	0.1367
		604	0.1321	0.1337
		605	0.1291	0.1308
		606	0.1248	0.1279
		607	0.1224	0.1246
		608	0.1197	0.1214
		609	0.1177	0.1186
		610	0.1137	0.1155
		611	0.1116	0.1125
		612	0.1068	0.1092
		613	0.106	0.1064
		614	0.1022	0.1036
		615	0.1004	0.1008
		616	0.0963	0.0983
		617	0.0951	0.0954
		618	0.0905	0.0926
		619	0.0884	0.0902
		620	0.085	0.0874
		621	0.0817	0.0848
		622	0.0803	0.082
		623	0.0779	0.0793
		624	0.0759	0.0765
		625	0.0732	0.0739
		626	0.0708	0.0714
		627	0.0679	0.0692
		628	0.0657	0.0664
		629	0.0632	0.0643
		630	0.0625	0.0619
		631	0.059	0.0598
		632	0.0575	0.0576
		633	0.0554	0.0555
		634	0.0525	0.0532
		635	0.0498	0.051
		636	0.0482	0.0488
		637	0.0462	0.0467
		638	0.0446	0.0447
		639	0.043	0.0426
		640	0.0411	0.0408
		641	0.0394	0.0392
		642	0.0377	0.0376
		643	0.0355	0.0361
		644	0.0341	0.0347
		645	0.0324	0.0333
		646	0.0309	0.032
		647	0.0296	0.0308
		648	0.0286	0.0296
		649	0.0274	0.0285
		650	0.0264	0.0275
		651	0.0258	0.0265
		652	0.0257	0.0256
		653	0.0244	0.0249
		654	0.0239	0.0242
		655	0.0229	0.0237
		656	0.0228	0.0231
		657	0.0219	0.0224
		658	0.0214	0.022
		659	0.0213	0.0214
		660	0.0205	0.0208
		661	0.02	0.0203
		662	0.0194	0.0196
		663	0.0192	0.0192
		664	0.0187	0.0186
		665	0.0179	0.0182
		666	0.0176	0.0177
		667	0.0173	0.0174
		668	0.0168	0.0168
		669	0.016	0.0164
		670	0.0155	0.0161
		671	0.015	0.0156
		672	0.0145	0.0149
		673	0.0139	0.0143
		674	0.0141	0.0139
		675	0.0129	0.0134
		676	0.0125	0.0128
		677	0.012	0.0123
		678	0.0119	0.0118
		679	0.0116	0.0112
		680	0.0111	0.0108
		681	0.0105	0.0105
		682	0.0101	0.01
		683	0.0101	0.0097
		684	0.0095	0.0093
		685	0.0092	0.0088
		686	0.0086	0.0085
		687	0.0084	0.0082
		688	0.0078	0.0079
		689	0.0077	0.0074
		690	0.0072	0.007
		691	0.0071	0.0068
		692	0.0066	0.0065
		693	0.0063	0.0063
		694	0.0062	0.0058
		695	0.0058	0.0057
		696	0.0059	0.0055
		697	0.0052	0.005
		698	0.0049	0.0048
		699	0.0049	0.0042
		700	0.0047	0.0051
