# Supplementary material for: Tunable molecular tension sensors reveal extension-based control of vinculin loading
Source: eLife. 2018 Jul 19;7:e33927. doi: 10.7554/eLife.33927 (PMC6053308; doi:10.7554/eLife.33927)
Supplement: Figure 1—figure supplement 3—source data 1. [file elife-33927-fig1-figsupp3-data1.xlsx]

## Sheet: Absorption
Wavelength (nm)	mTFP1	Clover	Venus	mRuby2	minimal mTFP1	minimal Clover	minimal Venus	minimal mRuby2
200	0	0	0	0	0	0	0	0
201	0	0	0	0	0	0	0	0
202	0	0	0	0	0	0	0	0
203	0	0	0	0	0	0	0	0
204	0	0	0	0	0	0	0	0
205	0	0	0	0	0	0	0	0
206	0	0	0	0	0	0	0	0
207	0	0	0	0	0	0	0	0
208	0	0	0	0	0	0	0	0
209	0	0	0	0	0	0	0	0
210	0	0	0	0	0	0	0	0
211	0	0	0	0	0	0	0	0
212	0	0	0	0	0	0	0	0
213	0	0	0	0	0	0	0	0
214	0	0	0	0	0	0	0	0
215	0	0	0	0	0	0	0	0
216	0	0	0	0	0	0	0	0
217	0	0	0	0	0	0	0	0
218	0	0	0	0	0	0	0	0
219	0	0	0	0	0	0	0	0
220	0	0	0	0	0	0	0	0
221	0	0	0	0	0	0	0	0
222	0	0	0	0	0	0	0	0
223	0	0	0	0	0	0	0	0
224	0	0	0	0	0	0	0	0
225	0	0	0	0	0	0	0	0
226	0	0	0	0	0	0	0	0
227	0	0	0	0	0	0	0	0
228	0	0	0	0	0	0	0	0
229	0	0	0	0	0	0	0	0
230	0	0	0	0	0	0	0	0
231	0	0	0	0	0	0	0	0
232	0	0	0	0	0	0	0	0
233	0	0	0	0	0	0	0	0
234	0	0	0	0	0	0	0	0
235	0	0	0	0	0	0	0	0
236	0	0	0	0	0	0	0	0
237	0	0	0	0	0	0	0	0
238	0	0	0	0	0	0	0	0
239	0	0	0	0	0	0	0	0
240	0	0	0	0	0	0	0	0
241	0	0	0	0	0	0	0	0
242	0	0	0	0	0	0	0	0
243	0	0	0	0	0	0	0	0
244	0	0	0	0	0	0	0	0
245	0	0	0	0	0	0	0	0
246	0	0	0	0	0	0	0	0
247	0	0	0	0	0	0	0	0
248	0	0	0	0	0	0	0	0
249	0	0	0	0	0	0	0	0
250	0	0	0	0	0	0	0	0
251	0	0	0	0	0	0	0	0
252	0	0	0	0	0	0	0	0
253	0	0	0	0	0	0	0	0
254	0	0	0	0	0	0	0	0
255	0	0	0	0	0	0	0	0
256	0	0	0	0	0	0	0	0
257	0	0	0	0	0	0	0	0
258	0	0	0	0	0	0	0	0
259	0	0	0	0	0	0	0	0
260	0	0	0	0	0	0	0	0
261	0	0	0	0	0	0	0	0
262	0	0	0	0	0	0	0	0
263	0	0	0	0	0	0	0	0
264	0	0	0	0	0	0	0	0
265	0	0	0	0	0	0	0	0
266	0	0	0	0	0	0	0	0
267	0	0	0	0	0	0	0	0
268	0	0	0	0	0	0	0	0
269	0	0	0	0	0	0	0	0
270	0	0	0	0	0	0	0	0
271	0	0	0	0	0	0	0	0
272	0	0	0	0	0	0	0	0
273	0	0	0	0	0	0	0	0
274	0	0	0	0	0	0	0	0
275	0	0	0	0	0	0	0	0
276	0	0	0	0	0	0	0	0
277	0	0	0	0	0	0	0	0
278	0	0	0	0	0	0	0	0
279	0	0	0	0	0	0	0	0
280	0	0	0	0	0	0	0	0
281	0	0	0	0	0	0	0	0
282	0	0	0	0	0	0	0	0
283	0	0	0	0	0	0	0	0
284	0	0	0	0	0	0	0	0
285	0	0	0	0	0	0	0	0
286	0	0	0	0	0	0	0	0
287	0	0	0	0	0	0	0	0
288	0	0	0	0	0	0	0	0
289	0	0	0	0	0	0	0	0
290	0	0	0	0	0	0	0	0
291	0	0	0	0	0	0	0	0
292	0	0	0	0	0	0	0	0
293	0	0	0	0	0	0	0	0
294	0	0	0	0	0	0	0	0
295	0	0	0	0	0	0	0	0
296	0	0	0	0	0	0	0	0
297	0	0	0	0	0	0	0	0
298	0	0	0	0	0	0	0	0
299	0	0	0	0	0	0	0	0
300	0	0	0	0	0	0	0	0
301	0	0	0	0	0	0	0	0
302	0	0	0	0	0	0	0	0
303	0	0	0	0	0	0	0	0
304	0	0	0	0	0	0	0	0
305	0	0	0	0	0	0	0	0
306	0	0	0	0	0	0	0	0
307	0	0	0	0	0	0	0	0
308	0	0	0	0	0	0	0	0
309	0	0	0	0	0	0	0	0
310	0	0	0	0	0	0	0	0
311	0	0	0	0	0	0	0	0
312	0	0	0	0	0	0	0	0
313	0	0	0	0	0	0	0	0
314	0	0	0	0	0	0	0	0
315	0	0	0	0	0	0	0	0
316	0	0	0	0	0	0	0	0
317	0	0	0	0	0	0	0	0
318	0	0	0	0	0	0	0	0
319	0	0	0	0	0	0	0	0
320	0	0	0	0	0	0	0	0
321	0	0	0	0	0	0	0	0
322	0	0	0	0	0	0	0	0
323	0	0	0	0	0	0	0	0
324	0	0	0	0	0	0	0	0
325	0	0	0	0	0	0	0	0
326	0	0	0	0	0	0	0	0
327	0	0	0	0	0	0	0	0
328	0	0	0	0	0	0	0	0
329	0	0	0	0	0	0	0	0
330	0	0	0	0	0	0	0	0
331	0	0	0	0	0	0	0	0
332	0	0	0	0	0	0	0	0
333	0	0	0	0	0	0	0	0
334	0	0	0	0	0	0	0	0
335	0	0	0	0	0	0	0	0
336	0	0	0	0	0	0	0	0
337	0	0	0	0	0	0	0	0
338	0	0	0	0	0	0	0	0
339	0	0	0	0	0	0	0	0
340	0	0	0	0	0	0	0	0
341	0	0	0	0	0	0	0	0
342	0	0	0	0	0	0	0	0
343	0	0	0	0	0	0	0	0
344	0.0710524	0	0	0	0.0451745	0	0	0
345	0.0708043	0	0	0	0.0453985	0	0	0
346	0.0730187	0	0	0	0.0472226	0	0	0
347	0.0743875	0	0	0	0.0471728	0	0	0
348	0.0765339	0	0	0	0.0479001	0	0	0
349	0.0757424	0	0	0	0.0493829	0	0	0
350	0.0789697	0	0	0	0.0517838	0	0	0
351	0.0813071	0	0	0	0.0520807	0	0	0
352	0.0807991	0	0	0	0.0528631	0	0	0
353	0.0823832	0	0	0	0.0548156	0	0	0
354	0.0853804	0.054749	0	0	0.0562574	0.0520956	0	0
355	0.087691	0.0561977	0	0	0.0578333	0.0537141	0	0
356	0.0890892	0.0569671	0	0	0.0593243	0.054887	0	0
357	0.0902627	0.0590964	0	0	0.0601369	0.0564126	0	0
358	0.0927534	0.0609998	0	0	0.0615485	0.057161	0	0
359	0.0943707	0.0622478	0	0	0.0639443	0.0584065	0	0
360	0.0971933	0.0623141	0	0	0.0656564	0.0605216	0	0
361	0.0983884	0.0636783	0	0	0.0689379	0.0615294	0	0
362	0.100818	0.0655435	0	0	0.0700372	0.0631598	0	0
363	0.102984	0.0663976	0	0	0.0715543	0.0643885	0	0
364	0.104232	0.0680334	0	0	0.0739985	0.0658617	0	0
365	0.106358	0.070641	0	0	0.0747968	0.0681117	0	0
366	0.106814	0.0715243	0	0	0.0780363	0.0697759	0	0
367	0.109211	0.0728464	0	0	0.079612	0.0697608	0	0
368	0.111756	0.0738367	0	0	0.0804501	0.071219	0	0
369	0.113882	0.0741631	0	0	0.0831595	0.0725778	0	0
370	0.11395	0.0753592	0	0	0.0854122	0.0744923	0	0
371	0.116811	0.0768152	0	0	0.0873993	0.0758333	0	0
372	0.118066	0.0779845	0	0	0.0898165	0.0758413	0	0
373	0.121912	0.0793431	0	0	0.0916065	0.0765427	0	0
374	0.123522	0.0791437	0	0	0.0936435	0.077503	0	0
375	0.121705	0.0795014	0	0	0.0960119	0.078172	0	0
376	0.124996	0.080535	0	0	0.0984419	0.079331	0	0
377	0.125508	0.0811521	0	0	0.101155	0.0796745	0	0
378	0.127066	0.0821835	0	0	0.10372	0.0807525	0	0
379	0.12954	0.0813961	0	0	0.106329	0.0813508	0	0
380	0.133086	0.0818942	0	0	0.109928	0.0812377	0	0
381	0.136087	0.081813	0	0	0.112957	0.0815054	0	0
382	0.137543	0.0815199	0	0	0.11474	0.0818851	0	0
383	0.139404	0.0820098	0	0	0.118472	0.0823226	0	0
384	0.141647	0.0838186	0	0	0.122952	0.0827409	0	0
385	0.144913	0.0834448	0	0	0.125387	0.0825775	0	0
386	0.1471	0.0827017	0	0	0.130127	0.0833596	0	0
387	0.15196	0.082986	0	0	0.134865	0.0844851	0	0
388	0.156275	0.0832981	0	0	0.138586	0.0839897	0	0
389	0.158749	0.0829923	0	0	0.144446	0.0836638	0	0
390	0.16408	0.0837701	0	0	0.148815	0.083597	0	0
391	0.167586	0.0845995	0	0	0.153523	0.084675	0	0
392	0.172003	0.0845148	0	0	0.159189	0.0839516	0	0
393	0.178126	0.0834101	0	0	0.164962	0.08461	0	0
394	0.182775	0.083663	0	0	0.17292	0.0844263	0	0
395	0.186905	0.0831502	0	0	0.177468	0.0843415	0	0
396	0.193433	0.0828308	0	0	0.184193	0.0831908	0	0
397	0.199907	0.0828128	0	0	0.191874	0.0820723	0	0
398	0.205493	0.0817746	0	0	0.198686	0.0820563	0	0
399	0.212681	0.0813514	0	0	0.206268	0.0818732	0	0
400	0.219591	0.0811235	0	0	0.214611	0.0807716	0	0
401	0.227784	0.0811279	0	0	0.222167	0.0798651	0	0
402	0.235363	0.0799181	0	0	0.229795	0.0790879	0	0
403	0.243104	0.0786781	0	0	0.239952	0.0782174	0	0
404	0.250502	0.0772408	0.00909553	0	0.249207	0.0767648	0.007307	0
405	0.260353	0.0756433	0.00932172	0	0.259611	0.0755922	0.00732898	0
406	0.270083	0.0755653	0.00951001	0	0.270509	0.0750985	0.00753181	0
407	0.279891	0.074507	0.00925804	0	0.278799	0.074587	0.0077707	0
408	0.289743	0.0737044	0.0094024	0	0.290389	0.0738186	0.00770647	0
409	0.30005	0.0724109	0.00965201	0	0.300754	0.0727603	0.00784852	0
410	0.309413	0.0720905	0.00952169	0	0.3126	0.0714593	0.00800407	0
411	0.321147	0.0712111	0.0101385	0	0.324129	0.071295	0.0085489	0
412	0.333262	0.070223	0.0101479	0	0.336651	0.0705593	0.00872485	0
413	0.342282	0.069775	0.0104681	0	0.347553	0.0690348	0.00880535	0
414	0.354869	0.0689606	0.0108433	0	0.358779	0.0684362	0.00921327	0
415	0.366884	0.0682322	0.0110899	0	0.373718	0.0680431	0.00942773	0
416	0.378318	0.067516	0.0112304	0	0.386096	0.0674665	0.00970095	0
417	0.393353	0.066932	0.0115473	0	0.399517	0.0666846	0.0102583	0
418	0.40677	0.0671849	0.0120236	0	0.41387	0.0661081	0.0109914	0
419	0.420307	0.0665341	0.0126321	0	0.426113	0.0653255	0.0113527	0
420	0.429737	0.0654213	0.0128266	0	0.439507	0.0646775	0.0116021	0
421	0.445215	0.063817	0.0134474	0	0.454488	0.0643157	0.0121148	0
422	0.460359	0.0642473	0.0137539	0	0.468537	0.063791	0.0127933	0
423	0.473263	0.0641239	0.0145649	0	0.482926	0.0626401	0.0134364	0
424	0.490473	0.063577	0.0155318	0	0.500953	0.0630303	0.014176	0
425	0.507937	0.0637833	0.0161948	0	0.515834	0.0622101	0.014918	0
426	0.523837	0.0647047	0.0163607	0	0.532965	0.0621324	0.0154493	0
427	0.541125	0.0642792	0.0174194	0	0.551043	0.0626566	0.0162063	0
428	0.559268	0.06453	0.0183742	0	0.568519	0.0626044	0.017305	0
429	0.574124	0.0655607	0.0197421	0.00888751	0.589488	0.0626663	0.018025	0.0087903
430	0.594124	0.066069	0.0199189	0.00903224	0.609787	0.0633488	0.0193573	0.00942774
431	0.615329	0.0669886	0.0207458	0.00938894	0.628074	0.0646257	0.0201897	0.00915654
432	0.637224	0.0683764	0.0218206	0.00943006	0.646887	0.0661546	0.0211448	0.00899194
433	0.651159	0.0699863	0.0234436	0.00991467	0.66813	0.0673206	0.0224395	0.00921897
434	0.675321	0.0722226	0.0251932	0.0101489	0.688996	0.0690008	0.0239396	0.0102231
435	0.695592	0.0746232	0.0262542	0.0100147	0.708979	0.0717279	0.0255381	0.0105698
436	0.714957	0.0769551	0.0273987	0.00984748	0.725911	0.0744262	0.0270336	0.00983199
437	0.734623	0.0802184	0.0297728	0.0106163	0.746109	0.0768372	0.0287711	0.0104792
438	0.749032	0.0832446	0.0311389	0.0103435	0.766034	0.0791969	0.0307086	0.0109198
439	0.766054	0.0860342	0.0326472	0.0105783	0.781772	0.0828228	0.0327998	0.0110702
440	0.78738	0.0892142	0.0355621	0.011101	0.797797	0.0868441	0.0352252	0.0108488
441	0.804853	0.0941118	0.0379169	0.0118536	0.814848	0.0903545	0.0376422	0.0117752
442	0.821677	0.0989576	0.0398932	0.0131025	0.8291	0.0938385	0.0397788	0.0127211
443	0.833855	0.103022	0.0432983	0.0128479	0.840616	0.0983581	0.0427905	0.011971
444	0.843288	0.107059	0.0463227	0.014039	0.855588	0.103508	0.0458603	0.012787
445	0.852632	0.111973	0.0486901	0.0138968	0.866598	0.108833	0.0491183	0.0140197
446	0.86589	0.117281	0.0529817	0.0145342	0.874259	0.112975	0.0526296	0.0145085
447	0.872004	0.122748	0.0563424	0.0155465	0.878124	0.119183	0.0560091	0.0148642
448	0.875372	0.129341	0.060157	0.0158342	0.884001	0.125358	0.0596579	0.0148928
449	0.879499	0.135944	0.0629076	0.0166584	0.88695	0.130408	0.0629905	0.0158419
450	0.885092	0.141283	0.0667923	0.0169663	0.892922	0.135752	0.0660358	0.0168925
451	0.893533	0.147567	0.07053	0.0176295	0.89718	0.142185	0.0707604	0.0171295
452	0.897888	0.155587	0.0744734	0.0173984	0.901804	0.14997	0.0749215	0.0177113
453	0.902944	0.165159	0.0771608	0.0199614	0.91063	0.157262	0.0782304	0.0180746
454	0.909876	0.175073	0.0818045	0.0190342	0.915937	0.165756	0.0824943	0.0187492
455	0.914354	0.182507	0.0862016	0.0210708	0.921393	0.175994	0.08699	0.0203706
456	0.920956	0.192827	0.0908479	0.0216051	0.930314	0.184983	0.0917036	0.0203125
457	0.932952	0.204485	0.0946855	0.0221506	0.934646	0.195565	0.0965457	0.0217921
458	0.942815	0.21814	0.0993454	0.0233807	0.947004	0.207663	0.101645	0.0217485
459	0.952053	0.230978	0.105048	0.0232471	0.956734	0.220533	0.106564	0.0231975
460	0.961962	0.24373	0.110559	0.0237993	0.968461	0.233863	0.111385	0.0252505
461	0.96871	0.256553	0.115848	0.0269333	0.9823	0.249277	0.117849	0.0273109
462	0.9817	0.27233	0.121403	0.0276637	0.987643	0.262725	0.124233	0.0272939
463	0.987194	0.286021	0.127699	0.0277376	0.992238	0.277145	0.128725	0.0281105
464	0.991915	0.303564	0.134775	0.0288209	0.992979	0.293483	0.136777	0.030318
465	0.998424	0.322882	0.141459	0.0318378	0.999223	0.312345	0.144685	0.0326093
466	1	0.339372	0.148523	0.0334528	0.997883	0.329487	0.15225	0.0336443
467	0.996292	0.35456	0.157998	0.0347276	0.992706	0.344856	0.159977	0.0354467
468	0.994248	0.37065	0.166435	0.0358335	0.987212	0.356784	0.167887	0.0358634
469	0.986584	0.386881	0.177089	0.0390519	0.980522	0.373437	0.178854	0.0378228
470	0.971432	0.403586	0.187191	0.040737	0.967947	0.391429	0.190429	0.0397069
471	0.95977	0.419599	0.199995	0.0425951	0.947136	0.408748	0.20386	0.0421588
472	0.934077	0.43451	0.21382	0.0429076	0.922741	0.424641	0.217852	0.0437918
473	0.905209	0.447026	0.227705	0.0455012	0.894591	0.437202	0.231472	0.0463778
474	0.86941	0.455924	0.240671	0.0477934	0.86271	0.450353	0.246894	0.0490273
475	0.83635	0.467573	0.257544	0.050517	0.821624	0.459915	0.264999	0.0516379
476	0.793853	0.47642	0.274705	0.053051	0.774139	0.470414	0.279273	0.0537127
477	0.74001	0.485216	0.294415	0.0563902	0.721153	0.478721	0.299001	0.0567646
478	0.682515	0.492179	0.311833	0.0583612	0.662462	0.486853	0.315531	0.0585485
479	0.623734	0.495409	0.325941	0.0616462	0.607469	0.49409	0.33363	0.0618428
480	0.571749	0.501551	0.339633	0.0648758	0.552269	0.496333	0.34582	0.0653475
481	0.515474	0.509706	0.352672	0.0683561	0.499215	0.500907	0.355598	0.0684207
482	0.464426	0.517367	0.36099	0.0710463	0.448718	0.510004	0.367063	0.0711507
483	0.41441	0.523943	0.367796	0.0740868	0.400593	0.516698	0.374689	0.0746237
484	0.371791	0.536714	0.375407	0.0783302	0.354923	0.525773	0.381528	0.0781809
485	0.325679	0.554054	0.381484	0.0809576	0.310131	0.538722	0.387986	0.0810625
486	0.28085	0.566214	0.383767	0.0836284	0.266648	0.551929	0.392001	0.0841576
487	0.241085	0.580674	0.387148	0.0872789	0.227521	0.5679	0.394103	0.0878278
488	0.201826	0.600824	0.387585	0.0905012	0.190491	0.58526	0.395113	0.091053
489	0.169149	0.623575	0.389603	0.0929805	0.160169	0.605543	0.397945	0.095244
490	0.142437	0.644046	0.391616	0.0961866	0.13375	0.625257	0.40103	0.0977599
491	0.120142	0.667352	0.395493	0.102523	0.112294	0.647786	0.403843	0.103976
492	0.101974	0.692146	0.400128	0.105618	0.094426	0.67084	0.406512	0.107576
493	0.0857968	0.719312	0.406284	0.109117	0.0786527	0.698134	0.41142	0.109795
494	0.0716713	0.750802	0.413825	0.115529	0.0649123	0.729358	0.418402	0.115963
495	0.0591327	0.783778	0.423138	0.119152	0.0535255	0.759973	0.42837	0.121307
496	0.0479172	0.820774	0.435714	0.122769	0.0442954	0.795535	0.441711	0.124878
497	0.0393667	0.856971	0.45103	0.130264	0.0361177	0.827169	0.453583	0.130099
498	0.0323769	0.889166	0.46528	0.134507	0.0289587	0.860721	0.469841	0.135838
499	0.0264731	0.919465	0.481502	0.136412	0.0237433	0.894566	0.487751	0.143076
500	0.0221992	0.946354	0.502436	0.147586	0.0197706	0.923154	0.508304	0.150499
501	0.0180406	0.969174	0.527815	0.15823	0.0154922	0.946839	0.530293	0.155749
502	0.0148643	0.987782	0.554124	0.16647	0.0129436	0.970881	0.557031	0.165157
503	0.0127845	0.998343	0.583901	0.172114	0.0106805	0.986845	0.586306	0.175382
504	0.0106474	1	0.617129	0.183638	0.00865121	0.998104	0.618348	0.183313
505	0.00866261	0.99426	0.656383	0.188081	0.00710878	0.997826	0.658521	0.191223
506	0.00721729	0.977672	0.693687	0.199355	0.00609591	0.988296	0.696578	0.201969
507	0.00614767	0.954283	0.738105	0.211411	0.00533535	0.970569	0.736795	0.215456
508	0.00566749	0.91857	0.780073	0.22091	0.00439103	0.941987	0.777215	0.227954
509	0.00500924	0.874712	0.821734	0.23219	0.00363909	0.904152	0.819579	0.234815
510	0.00408222	0.827142	0.864227	0.240602	0.00308121	0.858113	0.861824	0.248339
511	0.00384848	0.769837	0.900265	0.257292	0.00287306	0.80231	0.903236	0.259985
512	0.00318322	0.708847	0.936887	0.26975	0.00247673	0.743619	0.938836	0.269492
513	0.00293159	0.641632	0.966109	0.284862	0.00226939	0.678644	0.966815	0.283356
514	0.00253352	0.573349	0.986194	0.293747	0.00207154	0.611599	0.988236	0.290654
515	0.00248213	0.51005	1	0.305045	0.00179153	0.547389	0.998684	0.30655
516	0.00266786	0.44919	0.997068	0.313566	0.00180826	0.48172	0.996188	0.316087
517	0	0.389898	0.981094	0.326224	0	0.419255	0.983301	0.329243
518	0	0.336552	0.959221	0.339132	0	0.360834	0.960994	0.340567
519	0	0.284318	0.921175	0.344779	0	0.3077	0.925921	0.347304
520	0	0.239695	0.873083	0.347538	0	0.26174	0.880038	0.35236
521	0	0.200695	0.814958	0.362594	0	0.218761	0.822916	0.363073
522	0	0.166903	0.752042	0.369079	0	0.182824	0.762789	0.372497
523	0	0.13856	0.687499	0.381548	0	0.151363	0.697593	0.382874
524	0	0.114176	0.615771	0.384972	0	0.124985	0.627861	0.388717
525	0	0.0925838	0.54567	0.390256	0	0.102766	0.559307	0.392233
526	0	0.0751961	0.477173	0.39583	0	0.0835087	0.489369	0.401954
527	0	0.0611324	0.414066	0.404374	0	0.068352	0.425638	0.401111
528	0	0.0493327	0.355337	0.406831	0	0.0550208	0.36582	0.405098
529	0	0.0399939	0.302636	0.416376	0	0.0441105	0.310982	0.415626
530	0	0.0327351	0.252864	0.422064	0	0.0353554	0.261357	0.421911
531	0	0.0262823	0.212151	0.429491	0	0.028742	0.218564	0.433002
532	0	0.0213403	0.176176	0.441629	0	0.0233938	0.180196	0.438097
533	0	0.0173257	0.146081	0.451059	0	0.0187975	0.150144	0.451748
534	0	0.0138871	0.119843	0.453142	0	0.0155456	0.124044	0.458231
535	0	0.0111603	0.0965326	0.465029	0	0.0122208	0.100929	0.46626
536	0	0.00893963	0.0793668	0.482996	0	0.0101835	0.0825787	0.481696
537	0	0.00744523	0.0649862	0.494661	0	0.00829348	0.0668881	0.496777
538	0	0.00590674	0.0526854	0.512725	0	0.0066546	0.0543369	0.51149
539	0	0.00486439	0.0422508	0.524644	0	0.0053807	0.0440318	0.531013
540	0	0.0039465	0.0349557	0.551211	0	0.0042492	0.0352016	0.55478
541	0	0.00348734	0.0277813	0.572642	0	0.00365836	0.0281635	0.574639
542	0	0.00285705	0.0225506	0.597329	0	0.00311439	0.0228039	0.597508
543	0	0.00207977	0.0180866	0.622715	0	0.00254035	0.018815	0.619663
544	0	0.00198828	0.0143652	0.647595	0	0.00225328	0.0155355	0.652313
545	0	0.00189542	0.0115918	0.671661	0	0.0021519	0.0124544	0.678246
546	0	0.00183594	0.00983923	0.700898	0	0.00222812	0.0101948	0.708113
547	0	0	0.0080906	0.732459	0	0	0.00808286	0.739402
548	0	0	0.00694968	0.767579	0	0	0.00705861	0.764685
549	0	0	0.00534183	0.802437	0	0	0.00567884	0.806477
550	0	0	0.00424088	0.837177	0	0	0.00470549	0.835922
551	0	0	0.00352542	0.866042	0	0	0.00401121	0.865506
552	0	0	0.0028806	0.898926	0	0	0.00324108	0.899039
553	0	0	0.00254321	0.926895	0	0	0.00258542	0.927728
554	0	0	0.0020988	0.94698	0	0	0.00217945	0.950669
555	0	0	0.0018958	0.969566	0	0	0.00197953	0.977969
556	0	0	0.00179816	0.979174	0	0	0.00159216	0.995922
557	0	0	0.00146284	0.988979	0	0	0.00134111	0.992093
558	0	0	0.00116538	1	0	0	0.00113693	1
559	0	0	0.000899058	0.989916	0	0	0.00099656	0.996476
560	0	0	0.000897546	0.978702	0	0	0.000917385	0.989978
561	0	0	0.000868771	0.966802	0	0	0.000823513	0.980551
562	0	0	0.000777453	0.947689	0	0	0.00081684	0.961622
563	0	0	0.000492519	0.92712	0	0	0.000609593	0.933598
564	0	0	0.000747942	0.903221	0	0	0.000586745	0.894917
565	0	0	0.000735674	0.851687	0	0	0.000601598	0.856596
566	0	0	0.000805467	0.810196	0	0	0.000545013	0.81226
567	0	0	0	0.770985	0	0	0	0.768906
568	0	0	0	0.718147	0	0	0	0.715652
569	0	0	0	0.682426	0	0	0	0.680011
570	0	0	0	0.637884	0	0	0	0.632036
571	0	0	0	0.588642	0	0	0	0.586792
572	0	0	0	0.543815	0	0	0	0.544357
573	0	0	0	0.503672	0	0	0	0.503005
574	0	0	0	0.470788	0	0	0	0.465463
575	0	0	0	0.433309	0	0	0	0.428744
576	0	0	0	0.397109	0	0	0	0.388247
577	0	0	0	0.362829	0	0	0	0.352731
578	0	0	0	0.332262	0	0	0	0.323906
579	0	0	0	0.305507	0	0	0	0.297318
580	0	0	0	0.279842	0	0	0	0.26867
581	0	0	0	0.250473	0	0	0	0.247066
582	0	0	0	0.230759	0	0	0	0.228511
583	0	0	0	0.211713	0	0	0	0.20984
584	0	0	0	0.190269	0	0	0	0.189074
585	0	0	0	0.172395	0	0	0	0.17392
586	0	0	0	0.160143	0	0	0	0.158715
587	0	0	0	0.14957	0	0	0	0.149036
588	0	0	0	0.13464	0	0	0	0.136666
589	0	0	0	0.121981	0	0	0	0.124756
590	0	0	0	0.108063	0	0	0	0.11309
591	0	0	0	0.0982693	0	0	0	0.102785
592	0	0	0	0.0918242	0	0	0	0.0964844
593	0	0	0	0.0841042	0	0	0	0.0871917
594	0	0	0	0.0760413	0	0	0	0.0793859
595	0	0	0	0.0679365	0	0	0	0.070115
596	0	0	0	0.0622677	0	0	0	0.0633544
597	0	0	0	0.061288	0	0	0	0.0573043
598	0	0	0	0.0547846	0	0	0	0.0528434
599	0	0	0	0.0490654	0	0	0	0.0483972
600	0	0	0	0.044468	0	0	0	0.044857
601	0	0	0	0.0407155	0	0	0	0.0402659
602	0	0	0	0.0373162	0	0	0	0.0345688
603	0	0	0	0.0302762	0	0	0	0.0322599
604	0	0	0	0.0258369	0	0	0	0.029211
605	0	0	0	0.02383	0	0	0	0.0268374
606	0	0	0	0.0232349	0	0	0	0.024039
607	0	0	0	0.0209839	0	0	0	0.0212892
608	0	0	0	0.0170287	0	0	0	0.018093
609	0	0	0	0.0167754	0	0	0	0.0165424
610	0	0	0	0.0163554	0	0	0	0.0144638
611	0	0	0	0.0143215	0	0	0	0.0138166
612	0	0	0	0.0117606	0	0	0	0.0124311
613	0	0	0	0.0099438	0	0	0	0.0103499
614	0	0	0	0.0103003	0	0	0	0.0104581
615	0	0	0	0.00821195	0	0	0	0.0090194
616	0	0	0	0.00766109	0	0	0	0.00773134
617	0	0	0	0.00651129	0	0	0	0.00743057
618	0	0	0	0.00565451	0	0	0	0.00553243
619	0	0	0	0.00432111	0	0	0	0.00564997
620	0	0	0	0.0047148	0	0	0	0.00445487
621	0	0	0	0.00453689	0	0	0	0.004917
622	0	0	0	0	0	0	0	0
623	0	0	0	0	0	0	0	0
624	0	0	0	0	0	0	0	0
625	0	0	0	0	0	0	0	0
626	0	0	0	0	0	0	0	0
627	0	0	0	0	0	0	0	0
628	0	0	0	0	0	0	0	0
629	0	0	0	0	0	0	0	0
630	0	0	0	0	0	0	0	0
631	0	0	0	0	0	0	0	0
632	0	0	0	0	0	0	0	0
633	0	0	0	0	0	0	0	0
634	0	0	0	0	0	0	0	0
635	0	0	0	0	0	0	0	0
636	0	0	0	0	0	0	0	0
637	0	0	0	0	0	0	0	0
638	0	0	0	0	0	0	0	0
639	0	0	0	0	0	0	0	0
640	0	0	0	0	0	0	0	0
641	0	0	0	0	0	0	0	0
642	0	0	0	0	0	0	0	0
643	0	0	0	0	0	0	0	0
644	0	0	0	0	0	0	0	0
645	0	0	0	0	0	0	0	0
646	0	0	0	0	0	0	0	0
647	0	0	0	0	0	0	0	0
648	0	0	0	0	0	0	0	0
649	0	0	0	0	0	0	0	0
650	0	0	0	0	0	0	0	0
651	0	0	0	0	0	0	0	0
652	0	0	0	0	0	0	0	0
653	0	0	0	0	0	0	0	0
654	0	0	0	0	0	0	0	0
655	0	0	0	0	0	0	0	0
656	0	0	0	0	0	0	0	0
657	0	0	0	0	0	0	0	0
658	0	0	0	0	0	0	0	0
659	0	0	0	0	0	0	0	0
660	0	0	0	0	0	0	0	0
661	0	0	0	0	0	0	0	0
662	0	0	0	0	0	0	0	0
663	0	0	0	0	0	0	0	0
664	0	0	0	0	0	0	0	0
665	0	0	0	0	0	0	0	0
666	0	0	0	0	0	0	0	0
667	0	0	0	0	0	0	0	0
668	0	0	0	0	0	0	0	0
669	0	0	0	0	0	0	0	0
670	0	0	0	0	0	0	0	0
671	0	0	0	0	0	0	0	0
672	0	0	0	0	0	0	0	0
673	0	0	0	0	0	0	0	0
674	0	0	0	0	0	0	0	0
675	0	0	0	0	0	0	0	0
676	0	0	0	0	0	0	0	0
677	0	0	0	0	0	0	0	0
678	0	0	0	0	0	0	0	0
679	0	0	0	0	0	0	0	0
680	0	0	0	0	0	0	0	0
681	0	0	0	0	0	0	0	0
682	0	0	0	0	0	0	0	0
683	0	0	0	0	0	0	0	0
684	0	0	0	0	0	0	0	0
685	0	0	0	0	0	0	0	0
686	0	0	0	0	0	0	0	0
687	0	0	0	0	0	0	0	0
688	0	0	0	0	0	0	0	0
689	0	0	0	0	0	0	0	0
690	0	0	0	0	0	0	0	0
691	0	0	0	0	0	0	0	0
692	0	0	0	0	0	0	0	0
693	0	0	0	0	0	0	0	0
694	0	0	0	0	0	0	0	0
695	0	0	0	0	0	0	0	0
696	0	0	0	0	0	0	0	0
697	0	0	0	0	0	0	0	0
698	0	0	0	0	0	0	0	0
699	0	0	0	0	0	0	0	0
700	0	0	0	0	0	0	0	0
701	0	0	0	0	0	0	0	0
702	0	0	0	0	0	0	0	0
703	0	0	0	0	0	0	0	0
704	0	0	0	0	0	0	0	0
705	0	0	0	0	0	0	0	0
706	0	0	0	0	0	0	0	0
707	0	0	0	0	0	0	0	0
708	0	0	0	0	0	0	0	0
709	0	0	0	0	0	0	0	0
710	0	0	0	0	0	0	0	0
711	0	0	0	0	0	0	0	0
712	0	0	0	0	0	0	0	0
713	0	0	0	0	0	0	0	0
714	0	0	0	0	0	0	0	0
715	0	0	0	0	0	0	0	0
716	0	0	0	0	0	0	0	0
717	0	0	0	0	0	0	0	0
718	0	0	0	0	0	0	0	0
719	0	0	0	0	0	0	0	0
720	0	0	0	0	0	0	0	0
721	0	0	0	0	0	0	0	0
722	0	0	0	0	0	0	0	0
723	0	0	0	0	0	0	0	0
724	0	0	0	0	0	0	0	0
725	0	0	0	0	0	0	0	0
726	0	0	0	0	0	0	0	0
727	0	0	0	0	0	0	0	0
728	0	0	0	0	0	0	0	0
729	0	0	0	0	0	0	0	0
730	0	0	0	0	0	0	0	0
731	0	0	0	0	0	0	0	0
732	0	0	0	0	0	0	0	0
733	0	0	0	0	0	0	0	0
734	0	0	0	0	0	0	0	0
735	0	0	0	0	0	0	0	0
736	0	0	0	0	0	0	0	0
737	0	0	0	0	0	0	0	0
738	0	0	0	0	0	0	0	0
739	0	0	0	0	0	0	0	0
740	0	0	0	0	0	0	0	0
741	0	0	0	0	0	0	0	0
742	0	0	0	0	0	0	0	0
743	0	0	0	0	0	0	0	0
744	0	0	0	0	0	0	0	0
745	0	0	0	0	0	0	0	0
746	0	0	0	0	0	0	0	0
747	0	0	0	0	0	0	0	0
748	0	0	0	0	0	0	0	0
749	0	0	0	0	0	0	0	0
750	0	0	0	0	0	0	0	0
751	0	0	0	0	0	0	0	0
752	0	0	0	0	0	0	0	0
753	0	0	0	0	0	0	0	0
754	0	0	0	0	0	0	0	0
755	0	0	0	0	0	0	0	0
756	0	0	0	0	0	0	0	0
757	0	0	0	0	0	0	0	0
758	0	0	0	0	0	0	0	0
759	0	0	0	0	0	0	0	0
760	0	0	0	0	0	0	0	0
761	0	0	0	0	0	0	0	0
762	0	0	0	0	0	0	0	0
763	0	0	0	0	0	0	0	0
764	0	0	0	0	0	0	0	0
765	0	0	0	0	0	0	0	0
766	0	0	0	0	0	0	0	0
767	0	0	0	0	0	0	0	0
768	0	0	0	0	0	0	0	0
769	0	0	0	0	0	0	0	0
770	0	0	0	0	0	0	0	0
771	0	0	0	0	0	0	0	0
772	0	0	0	0	0	0	0	0
773	0	0	0	0	0	0	0	0
774	0	0	0	0	0	0	0	0
775	0	0	0	0	0	0	0	0
776	0	0	0	0	0	0	0	0
777	0	0	0	0	0	0	0	0
778	0	0	0	0	0	0	0	0
779	0	0	0	0	0	0	0	0
780	0	0	0	0	0	0	0	0
781	0	0	0	0	0	0	0	0
782	0	0	0	0	0	0	0	0
783	0	0	0	0	0	0	0	0
784	0	0	0	0	0	0	0	0
785	0	0	0	0	0	0	0	0
786	0	0	0	0	0	0	0	0
787	0	0	0	0	0	0	0	0
788	0	0	0	0	0	0	0	0
789	0	0	0	0	0	0	0	0
790	0	0	0	0	0	0	0	0
791	0	0	0	0	0	0	0	0
792	0	0	0	0	0	0	0	0
793	0	0	0	0	0	0	0	0
794	0	0	0	0	0	0	0	0
795	0	0	0	0	0	0	0	0
796	0	0	0	0	0	0	0	0
797	0	0	0	0	0	0	0	0
798	0	0	0	0	0	0	0	0
799	0	0	0	0	0	0	0	0
800	0	0	0	0	0	0	0	0
801	0	0	0	0	0	0	0	0
802	0	0	0	0	0	0	0	0
803	0	0	0	0	0	0	0	0
804	0	0	0	0	0	0	0	0
805	0	0	0	0	0	0	0	0
806	0	0	0	0	0	0	0	0
807	0	0	0	0	0	0	0	0
808	0	0	0	0	0	0	0	0
809	0	0	0	0	0	0	0	0
810	0	0	0	0	0	0	0	0
811	0	0	0	0	0	0	0	0
812	0	0	0	0	0	0	0	0
813	0	0	0	0	0	0	0	0
814	0	0	0	0	0	0	0	0
815	0	0	0	0	0	0	0	0
816	0	0	0	0	0	0	0	0
817	0	0	0	0	0	0	0	0
818	0	0	0	0	0	0	0	0
819	0	0	0	0	0	0	0	0
820	0	0	0	0	0	0	0	0
821	0	0	0	0	0	0	0	0
822	0	0	0	0	0	0	0	0
823	0	0	0	0	0	0	0	0
824	0	0	0	0	0	0	0	0
825	0	0	0	0	0	0	0	0
826	0	0	0	0	0	0	0	0
827	0	0	0	0	0	0	0	0
828	0	0	0	0	0	0	0	0
829	0	0	0	0	0	0	0	0
830	0	0	0	0	0	0	0	0
831	0	0	0	0	0	0	0	0
832	0	0	0	0	0	0	0	0
833	0	0	0	0	0	0	0	0
834	0	0	0	0	0	0	0	0
835	0	0	0	0	0	0	0	0
836	0	0	0	0	0	0	0	0
837	0	0	0	0	0	0	0	0
838	0	0	0	0	0	0	0	0
839	0	0	0	0	0	0	0	0
840	0	0	0	0	0	0	0	0
841	0	0	0	0	0	0	0	0
842	0	0	0	0	0	0	0	0
843	0	0	0	0	0	0	0	0
844	0	0	0	0	0	0	0	0
845	0	0	0	0	0	0	0	0
846	0	0	0	0	0	0	0	0
847	0	0	0	0	0	0	0	0
848	0	0	0	0	0	0	0	0
849	0	0	0	0	0	0	0	0
850	0	0	0	0	0	0	0	0
851	0	0	0	0	0	0	0	0
852	0	0	0	0	0	0	0	0
853	0	0	0	0	0	0	0	0
854	0	0	0	0	0	0	0	0
855	0	0	0	0	0	0	0	0
856	0	0	0	0	0	0	0	0
857	0	0	0	0	0	0	0	0
858	0	0	0	0	0	0	0	0
859	0	0	0	0	0	0	0	0
860	0	0	0	0	0	0	0	0
861	0	0	0	0	0	0	0	0
862	0	0	0	0	0	0	0	0
863	0	0	0	0	0	0	0	0
864	0	0	0	0	0	0	0	0
865	0	0	0	0	0	0	0	0
866	0	0	0	0	0	0	0	0
867	0	0	0	0	0	0	0	0
868	0	0	0	0	0	0	0	0
869	0	0	0	0	0	0	0	0
870	0	0	0	0	0	0	0	0
871	0	0	0	0	0	0	0	0
872	0	0	0	0	0	0	0	0
873	0	0	0	0	0	0	0	0
874	0	0	0	0	0	0	0	0
875	0	0	0	0	0	0	0	0
876	0	0	0	0	0	0	0	0
877	0	0	0	0	0	0	0	0
878	0	0	0	0	0	0	0	0
879	0	0	0	0	0	0	0	0
880	0	0	0	0	0	0	0	0
881	0	0	0	0	0	0	0	0
882	0	0	0	0	0	0	0	0
883	0	0	0	0	0	0	0	0
884	0	0	0	0	0	0	0	0
885	0	0	0	0	0	0	0	0
886	0	0	0	0	0	0	0	0
887	0	0	0	0	0	0	0	0
888	0	0	0	0	0	0	0	0
889	0	0	0	0	0	0	0	0
890	0	0	0	0	0	0	0	0
891	0	0	0	0	0	0	0	0
892	0	0	0	0	0	0	0	0
893	0	0	0	0	0	0	0	0
894	0	0	0	0	0	0	0	0
895	0	0	0	0	0	0	0	0
896	0	0	0	0	0	0	0	0
897	0	0	0	0	0	0	0	0
898	0	0	0	0	0	0	0	0
899	0	0	0	0	0	0	0	0
900	0	0	0	0	0	0	0	0

## Sheet: Emission
Wavelength (nm)	mTFP1	Clover	Venus	mRuby2	minimal mTFP1	minimal Clover	minimal Venus	minimal mRuby2
200	0	0	0	0	0	0	0	0
201	0	0	0	0	0	0	0	0
202	0	0	0	0	0	0	0	0
203	0	0	0	0	0	0	0	0
204	0	0	0	0	0	0	0	0
205	0	0	0	0	0	0	0	0
206	0	0	0	0	0	0	0	0
207	0	0	0	0	0	0	0	0
208	0	0	0	0	0	0	0	0
209	0	0	0	0	0	0	0	0
210	0	0	0	0	0	0	0	0
211	0	0	0	0	0	0	0	0
212	0	0	0	0	0	0	0	0
213	0	0	0	0	0	0	0	0
214	0	0	0	0	0	0	0	0
215	0	0	0	0	0	0	0	0
216	0	0	0	0	0	0	0	0
217	0	0	0	0	0	0	0	0
218	0	0	0	0	0	0	0	0
219	0	0	0	0	0	0	0	0
220	0	0	0	0	0	0	0	0
221	0	0	0	0	0	0	0	0
222	0	0	0	0	0	0	0	0
223	0	0	0	0	0	0	0	0
224	0	0	0	0	0	0	0	0
225	0	0	0	0	0	0	0	0
226	0	0	0	0	0	0	0	0
227	0	0	0	0	0	0	0	0
228	0	0	0	0	0	0	0	0
229	0	0	0	0	0	0	0	0
230	0	0	0	0	0	0	0	0
231	0	0	0	0	0	0	0	0
232	0	0	0	0	0	0	0	0
233	0	0	0	0	0	0	0	0
234	0	0	0	0	0	0	0	0
235	0	0	0	0	0	0	0	0
236	0	0	0	0	0	0	0	0
237	0	0	0	0	0	0	0	0
238	0	0	0	0	0	0	0	0
239	0	0	0	0	0	0	0	0
240	0	0	0	0	0	0	0	0
241	0	0	0	0	0	0	0	0
242	0	0	0	0	0	0	0	0
243	0	0	0	0	0	0	0	0
244	0	0	0	0	0	0	0	0
245	0	0	0	0	0	0	0	0
246	0	0	0	0	0	0	0	0
247	0	0	0	0	0	0	0	0
248	0	0	0	0	0	0	0	0
249	0	0	0	0	0	0	0	0
250	0	0	0	0	0	0	0	0
251	0	0	0	0	0	0	0	0
252	0	0	0	0	0	0	0	0
253	0	0	0	0	0	0	0	0
254	0	0	0	0	0	0	0	0
255	0	0	0	0	0	0	0	0
256	0	0	0	0	0	0	0	0
257	0	0	0	0	0	0	0	0
258	0	0	0	0	0	0	0	0
259	0	0	0	0	0	0	0	0
260	0	0	0	0	0	0	0	0
261	0	0	0	0	0	0	0	0
262	0	0	0	0	0	0	0	0
263	0	0	0	0	0	0	0	0
264	0	0	0	0	0	0	0	0
265	0	0	0	0	0	0	0	0
266	0	0	0	0	0	0	0	0
267	0	0	0	0	0	0	0	0
268	0	0	0	0	0	0	0	0
269	0	0	0	0	0	0	0	0
270	0	0	0	0	0	0	0	0
271	0	0	0	0	0	0	0	0
272	0	0	0	0	0	0	0	0
273	0	0	0	0	0	0	0	0
274	0	0	0	0	0	0	0	0
275	0	0	0	0	0	0	0	0
276	0	0	0	0	0	0	0	0
277	0	0	0	0	0	0	0	0
278	0	0	0	0	0	0	0	0
279	0	0	0	0	0	0	0	0
280	0	0	0	0	0	0	0	0
281	0	0	0	0	0	0	0	0
282	0	0	0	0	0	0	0	0
283	0	0	0	0	0	0	0	0
284	0	0	0	0	0	0	0	0
285	0	0	0	0	0	0	0	0
286	0	0	0	0	0	0	0	0
287	0	0	0	0	0	0	0	0
288	0	0	0	0	0	0	0	0
289	0	0	0	0	0	0	0	0
290	0	0	0	0	0	0	0	0
291	0	0	0	0	0	0	0	0
292	0	0	0	0	0	0	0	0
293	0	0	0	0	0	0	0	0
294	0	0	0	0	0	0	0	0
295	0	0	0	0	0	0	0	0
296	0	0	0	0	0	0	0	0
297	0	0	0	0	0	0	0	0
298	0	0	0	0	0	0	0	0
299	0	0	0	0	0	0	0	0
300	0	0	0	0	0	0	0	0
301	0	0	0	0	0	0	0	0
302	0	0	0	0	0	0	0	0
303	0	0	0	0	0	0	0	0
304	0	0	0	0	0	0	0	0
305	0	0	0	0	0	0	0	0
306	0	0	0	0	0	0	0	0
307	0	0	0	0	0	0	0	0
308	0	0	0	0	0	0	0	0
309	0	0	0	0	0	0	0	0
310	0	0	0	0	0	0	0	0
311	0	0	0	0	0	0	0	0
312	0	0	0	0	0	0	0	0
313	0	0	0	0	0	0	0	0
314	0	0	0	0	0	0	0	0
315	0	0	0	0	0	0	0	0
316	0	0	0	0	0	0	0	0
317	0	0	0	0	0	0	0	0
318	0	0	0	0	0	0	0	0
319	0	0	0	0	0	0	0	0
320	0	0	0	0	0	0	0	0
321	0	0	0	0	0	0	0	0
322	0	0	0	0	0	0	0	0
323	0	0	0	0	0	0	0	0
324	0	0	0	0	0	0	0	0
325	0	0	0	0	0	0	0	0
326	0	0	0	0	0	0	0	0
327	0	0	0	0	0	0	0	0
328	0	0	0	0	0	0	0	0
329	0	0	0	0	0	0	0	0
330	0	0	0	0	0	0	0	0
331	0	0	0	0	0	0	0	0
332	0	0	0	0	0	0	0	0
333	0	0	0	0	0	0	0	0
334	0	0	0	0	0	0	0	0
335	0	0	0	0	0	0	0	0
336	0	0	0	0	0	0	0	0
337	0	0	0	0	0	0	0	0
338	0	0	0	0	0	0	0	0
339	0	0	0	0	0	0	0	0
340	0	0	0	0	0	0	0	0
341	0	0	0	0	0	0	0	0
342	0	0	0	0	0	0	0	0
343	0	0	0	0	0	0	0	0
344	0	0	0	0	0	0	0	0
345	0	0	0	0	0	0	0	0
346	0	0	0	0	0	0	0	0
347	0	0	0	0	0	0	0	0
348	0	0	0	0	0	0	0	0
349	0	0	0	0	0	0	0	0
350	0	0	0	0	0	0	0	0
351	0	0	0	0	0	0	0	0
352	0	0	0	0	0	0	0	0
353	0	0	0	0	0	0	0	0
354	0	0	0	0	0	0	0	0
355	0	0	0	0	0	0	0	0
356	0	0	0	0	0	0	0	0
357	0	0	0	0	0	0	0	0
358	0	0	0	0	0	0	0	0
359	0	0	0	0	0	0	0	0
360	0	0	0	0	0	0	0	0
361	0	0	0	0	0	0	0	0
362	0	0	0	0	0	0	0	0
363	0	0	0	0	0	0	0	0
364	0	0	0	0	0	0	0	0
365	0	0	0	0	0	0	0	0
366	0	0	0	0	0	0	0	0
367	0	0	0	0	0	0	0	0
368	0	0	0	0	0	0	0	0
369	0	0	0	0	0	0	0	0
370	0	0	0	0	0	0	0	0
371	0	0	0	0	0	0	0	0
372	0	0	0	0	0	0	0	0
373	0	0	0	0	0	0	0	0
374	0	0	0	0	0	0	0	0
375	0	0	0	0	0	0	0	0
376	0	0	0	0	0	0	0	0
377	0	0	0	0	0	0	0	0
378	0	0	0	0	0	0	0	0
379	0	0	0	0	0	0	0	0
380	0	0	0	0	0	0	0	0
381	0	0	0	0	0	0	0	0
382	0	0	0	0	0	0	0	0
383	0	0	0	0	0	0	0	0
384	0	0	0	0	0	0	0	0
385	0	0	0	0	0	0	0	0
386	0	0	0	0	0	0	0	0
387	0	0	0	0	0	0	0	0
388	0	0	0	0	0	0	0	0
389	0	0	0	0	0	0	0	0
390	0	0	0	0	0	0	0	0
391	0	0	0	0	0	0	0	0
392	0	0	0	0	0	0	0	0
393	0	0	0	0	0	0	0	0
394	0	0	0	0	0	0	0	0
395	0	0	0	0	0	0	0	0
396	0	0	0	0	0	0	0	0
397	0	0	0	0	0	0	0	0
398	0	0	0	0	0	0	0	0
399	0	0	0	0	0	0	0	0
400	0	0	0	0	0	0	0	0
401	0	0	0	0	0	0	0	0
402	0	0	0	0	0	0	0	0
403	0	0	0	0	0	0	0	0
404	0	0	0	0	0	0	0	0
405	0	0	0	0	0	0	0	0
406	0	0	0	0	0	0	0	0
407	0	0	0	0	0	0	0	0
408	0	0	0	0	0	0	0	0
409	0	0	0	0	0	0	0	0
410	0	0	0	0	0	0	0	0
411	0	0	0	0	0	0	0	0
412	0	0	0	0	0	0	0	0
413	0	0	0	0	0	0	0	0
414	0	0	0	0	0	0	0	0
415	0	0	0	0	0	0	0	0
416	0	0	0	0	0	0	0	0
417	0	0	0	0	0	0	0	0
418	0	0	0	0	0	0	0	0
419	0	0	0	0	0	0	0	0
420	0	0	0	0	0	0	0	0
421	0	0	0	0	0	0	0	0
422	0	0	0	0	0	0	0	0
423	0	0	0	0	0	0	0	0
424	0	0	0	0	0	0	0	0
425	0	0	0	0	0	0	0	0
426	0	0	0	0	0	0	0	0
427	0	0	0	0	0	0	0	0
428	0	0	0	0	0	0	0	0
429	0	0	0	0	0	0	0	0
430	0	0	0	0	0	0	0	0
431	0	0	0	0	0	0	0	0
432	0	0	0	0	0	0	0	0
433	0	0	0	0	0	0	0	0
434	0	0	0	0	0	0	0	0
435	0	0	0	0	0	0	0	0
436	0	0	0	0	0	0	0	0
437	0	0	0	0	0	0	0	0
438	0	0	0	0	0	0	0	0
439	0	0	0	0	0	0	0	0
440	0	0	0	0	0	0	0	0
441	0	0	0	0	0	0	0	0
442	0	0	0	0	0	0	0	0
443	0	0	0	0	0	0	0	0
444	0	0	0	0	0	0	0	0
445	0	0	0	0	0	0	0	0
446	0	0	0	0	0	0	0	0
447	0.0190295	0	0	0	0.0127828	0	0	0
448	0.0181947	0	0	0	0.0118729	0	0	0
449	0.0180578	0	0	0	0.0116203	0	0	0
450	0.0182123	0	0	0	0.0121588	0	0	0
451	0.0185865	0	0	0	0.0126435	0	0	0
452	0.0194589	0	0	0	0.0134958	0	0	0
453	0.0205356	0	0	0	0.0144159	0	0	0
454	0.0220647	0	0	0	0.0157914	0	0	0
455	0.0233912	0	0	0	0.0171861	0	0	0
456	0.0254349	0	0	0	0.0191478	0	0	0
457	0.027822	0	0	0	0.0215493	0	0	0
458	0.030513	0	0	0	0.0243584	0	0	0
459	0.0334105	0	0	0	0.0278808	0	0	0
460	0.0368838	0	0	0	0.0317354	0	0	0
461	0.0418565	0	0	0	0.0370271	0	0	0
462	0.0480777	0	0	0	0.0434014	0	0	0
463	0.0553582	0	0	0	0.0517496	0	0	0
464	0.0638634	0	0	0	0.0610699	0	0	0
465	0.0748732	0	0	0	0.0725067	0	0	0
466	0.0884797	0	0	0	0.0863999	0	0	0
467	0.104693	0	0	0	0.10313	0	0	0
468	0.123446	0	0	0	0.123032	0	0	0
469	0.145922	0	0	0	0.146982	0	0	0
470	0.171698	0	0	0	0.174754	0	0	0
471	0.202344	0	0	0	0.207289	0	0	0
472	0.236408	0	0	0	0.244024	0	0	0
473	0.275777	0	0	0	0.286079	0	0	0
474	0.319254	0	0	0	0.332957	0	0	0
475	0.368237	0	0	0	0.382054	0	0	0
476	0.422033	0	0	0	0.436315	0	0	0
477	0.478574	0	0	0	0.491258	0	0	0
478	0.536601	0	0	0	0.550309	0	0	0
479	0.594209	0	0	0	0.609742	0	0	0
480	0.652948	0	0	0	0.669062	0	0	0
481	0.711498	0	0	0	0.725754	0	0	0
482	0.767431	0	0	0	0.779474	0	0	0
483	0.819187	0	0	0	0.827723	0	0	0
484	0.864225	0	0	0	0.873534	0	0	0
485	0.906583	0	0	0	0.912046	0	0	0
486	0.937541	0	0	0	0.944713	0	0	0
487	0.964189	0.0234599	0	0	0.969296	0.0230286	0	0
488	0.98119	0.029701	0	0	0.986124	0.0290692	0	0
489	0.99613	0.037179	0	0	0.997504	0.0364452	0	0
490	1	0.0467225	0	0	1	0.0451876	0	0
491	0.998151	0.0587577	0	0	0.997225	0.0561107	0	0
492	0.988112	0.0732677	0	0	0.988198	0.0694557	0	0
493	0.977763	0.0901692	0	0	0.974131	0.0861472	0	0
494	0.957458	0.110166	0	0	0.956825	0.106112	0	0
495	0.938106	0.134948	0	0	0.934471	0.130494	0	0
496	0.910712	0.165012	0	0	0.911698	0.158453	0	0
497	0.886262	0.199752	0.011469	0	0.884828	0.190704	0.0105897	0
498	0.858256	0.238029	0.0134594	0	0.858869	0.226513	0.0130062	0
499	0.830905	0.282982	0.0163542	0	0.831253	0.268376	0.0158308	0
500	0.805425	0.332408	0.0201571	0	0.804666	0.316105	0.0197767	0
501	0.778001	0.387824	0.0251415	0	0.778439	0.369525	0.0244242	0
502	0.755551	0.446994	0.0314038	0	0.753607	0.42865	0.0309851	0
503	0.729582	0.510048	0.0394529	0	0.728118	0.49104	0.0389188	0
504	0.706866	0.576132	0.0492883	0	0.705527	0.557526	0.0488635	0
505	0.68291	0.643231	0.0615585	0	0.682763	0.625655	0.0610774	0
506	0.662226	0.712288	0.077707	0	0.663061	0.695387	0.0768659	0
507	0.643708	0.77763	0.0975351	0	0.643854	0.762023	0.0965775	0
508	0.623649	0.837493	0.122378	0	0.626286	0.822854	0.121775	0
509	0.608454	0.888912	0.15178	0	0.61043	0.876976	0.152182	0
510	0.59154	0.932306	0.186598	0	0.595214	0.923418	0.187794	0
511	0.577358	0.965489	0.227174	0	0.581747	0.960065	0.229073	0
512	0.561868	0.98732	0.27524	0	0.568213	0.984431	0.277715	0
513	0.548315	0.998622	0.330993	0	0.555473	0.99752	0.333614	0
514	0.539764	1	0.391105	0	0.544272	1	0.393113	0
515	0.528966	0.992243	0.456923	0	0.533335	0.993807	0.457549	0
516	0.520019	0.97748	0.525388	0	0.522751	0.978462	0.525354	0
517	0.50848	0.954032	0.596774	0	0.512202	0.956416	0.596128	0
518	0.499133	0.925363	0.664586	0	0.50225	0.92899	0.667346	0
519	0.489166	0.891336	0.732447	0	0.492095	0.895621	0.735081	0
520	0.478134	0.856974	0.79608	0	0.481096	0.861323	0.799464	0
521	0.466043	0.821679	0.854443	0	0.471243	0.824865	0.855459	0
522	0.453612	0.785795	0.902295	0	0.45935	0.789237	0.905023	0
523	0.441776	0.748908	0.942004	0	0.44816	0.750498	0.943406	0
524	0.430333	0.712152	0.972519	0	0.43466	0.711651	0.97228	0
525	0.41684	0.675178	0.99138	0	0.421823	0.675613	0.990275	0
526	0.403501	0.64009	1	0	0.408577	0.640319	1	0
527	0.390229	0.606541	0.997105	0	0.396345	0.606455	0.998848	0
528	0.378115	0.576409	0.987276	0	0.383679	0.573802	0.988893	0
529	0.364326	0.547356	0.969082	0	0.368317	0.545866	0.970853	0
530	0.348908	0.518833	0.944754	0	0.353565	0.519746	0.948462	0
531	0.335127	0.492349	0.91866	0	0.338986	0.494657	0.920935	0
532	0.32082	0.468433	0.886356	0	0.326085	0.468906	0.889698	0
533	0.309167	0.44664	0.853332	0	0.310584	0.446819	0.855849	0
534	0.295168	0.424651	0.815935	0	0.296689	0.426135	0.819975	0
535	0.281223	0.405917	0.780318	0	0.282568	0.408121	0.784991	0
536	0.266362	0.388347	0.742212	0	0.27078	0.390345	0.747967	0
537	0.253756	0.374349	0.703589	0	0.258063	0.374896	0.710773	0
538	0.243349	0.360097	0.667004	0	0.24521	0.360083	0.673339	0
539	0.232388	0.348142	0.632476	0	0.232626	0.348223	0.637824	0
540	0.222343	0.336594	0.600748	0	0.222106	0.335991	0.605306	0
541	0.212053	0.325247	0.5704	0	0.211987	0.326433	0.574062	0
542	0.202546	0.315764	0.541188	0	0.201919	0.315629	0.544376	0
543	0.191775	0.306193	0.512426	0	0.191615	0.306753	0.51589	0
544	0.183154	0.297342	0.484733	0	0.182964	0.296714	0.488721	0
545	0.175617	0.28842	0.460251	0	0.17523	0.289158	0.464516	0
546	0.169651	0.280593	0.439202	0	0.16843	0.281631	0.442466	0
547	0.161844	0.273053	0.419765	0.0488732	0.160897	0.275322	0.422647	0.0480378
548	0.154656	0.265328	0.401137	0.0568869	0.153874	0.26749	0.404103	0.0587609
549	0.147182	0.257035	0.38408	0.0700748	0.14675	0.259104	0.387383	0.0716378
550	0.141765	0.248571	0.367022	0.0853236	0.140929	0.250674	0.372864	0.0872069
551	0.136458	0.240588	0.354658	0.103567	0.135435	0.242533	0.359972	0.102491
552	0.131007	0.232535	0.342475	0.120859	0.129825	0.23503	0.348055	0.120227
553	0.125433	0.225254	0.332607	0.141713	0.124852	0.227971	0.336964	0.143203
554	0.120166	0.21685	0.321302	0.165349	0.119718	0.220151	0.326036	0.167577
555	0.116013	0.208845	0.311517	0.192337	0.115843	0.212633	0.316952	0.194914
556	0.112445	0.200225	0.30348	0.225093	0.112236	0.203417	0.308306	0.222135
557	0.108182	0.191837	0.296795	0.25805	0.108191	0.19537	0.300873	0.254907
558	0.103784	0.183575	0.289326	0.294115	0.103708	0.186793	0.292963	0.291759
559	0.0993347	0.175126	0.281375	0.329416	0.0991106	0.178815	0.284837	0.331918
560	0.0955111	0.167447	0.274023	0.372944	0.0958192	0.170253	0.278058	0.369534
561	0.0919007	0.160308	0.267173	0.412522	0.0923728	0.161871	0.270354	0.411557
562	0.0883621	0.152934	0.25995	0.45635	0.0887661	0.153952	0.264164	0.451415
563	0.0852335	0.145893	0.251564	0.495161	0.0849635	0.146428	0.256184	0.498235
564	0.0821498	0.138595	0.244833	0.540408	0.082068	0.139384	0.249706	0.541684
565	0.0793039	0.132205	0.238532	0.58276	0.0791411	0.132437	0.241531	0.585381
566	0.0761077	0.125252	0.232038	0.628942	0.076386	0.126422	0.234965	0.62694
567	0.0739024	0.118781	0.224647	0.670937	0.072943	0.120363	0.228102	0.662999
568	0.0708763	0.112507	0.216778	0.709954	0.069477	0.11476	0.221755	0.701439
569	0.068082	0.107297	0.209535	0.742618	0.0664769	0.108992	0.214353	0.735107
570	0.0654297	0.101664	0.202719	0.775073	0.063783	0.103299	0.206579	0.769178
571	0.0633482	0.0970143	0.195668	0.807168	0.0615566	0.0984021	0.199304	0.800482
572	0.0612456	0.0919487	0.188927	0.838048	0.0588588	0.0933784	0.191529	0.828206
573	0.0576262	0.087264	0.180456	0.861875	0.0561486	0.0887567	0.183958	0.853558
574	0.0549565	0.0825465	0.173099	0.88543	0.053673	0.0842398	0.175988	0.878257
575	0.0521608	0.0779792	0.164815	0.906439	0.0516104	0.0797106	0.168997	0.906086
576	0.0505252	0.0740842	0.158055	0.930205	0.0495968	0.0758709	0.161418	0.93016
577	0.047661	0.0700654	0.151983	0.94377	0.0474594	0.071695	0.154331	0.943974
578	0.0459628	0.0668836	0.145403	0.961053	0.0453184	0.0682232	0.147277	0.957388
579	0.0438706	0.0636274	0.13807	0.968524	0.0433351	0.0645982	0.140941	0.967996
580	0.0423127	0.0604694	0.13058	0.982728	0.0413612	0.0611039	0.13382	0.981375
581	0.0403999	0.0573664	0.12416	0.987897	0.0392651	0.0580247	0.126825	0.987993
582	0.0385859	0.0539183	0.117905	0.998075	0.0373584	0.0551687	0.120083	0.994975
583	0.0367635	0.0514978	0.11128	0.998261	0.0355207	0.0526534	0.114488	0.998072
584	0.0346388	0.0491563	0.105688	1	0.0338387	0.0500848	0.10858	1
585	0.0331666	0.0471714	0.0998429	0.995873	0.0326125	0.0474829	0.103029	0.999583
586	0.0314237	0.0444978	0.095027	0.996867	0.0311754	0.0452218	0.0974841	0.996942
587	0.0304655	0.0422023	0.089851	0.99831	0.0295954	0.0432818	0.0924324	0.989489
588	0.0286411	0.0402395	0.0856684	0.999097	0.0278039	0.041245	0.0873412	0.986951
589	0.0275526	0.038875	0.0811048	0.991395	0.0264192	0.0394634	0.0828958	0.983716
590	0.0261256	0.0370574	0.0770652	0.983242	0.0252868	0.0375256	0.0783663	0.978132
591	0.0251421	0.0355313	0.0726257	0.973692	0.0241749	0.0360254	0.0743209	0.976503
592	0.0238164	0.0338313	0.0686141	0.969417	0.0233111	0.0346676	0.0700274	0.967646
593	0.0227903	0.032337	0.0649135	0.958188	0.0222668	0.0332377	0.0665553	0.96073
594	0.0217655	0.0309325	0.0620623	0.946996	0.0213122	0.0315608	0.0633674	0.942966
595	0.0205474	0.0293288	0.0590232	0.931791	0.0200457	0.0299616	0.0604469	0.932029
596	0.0197288	0.0281002	0.0557875	0.918555	0.0190973	0.0286212	0.0574138	0.923972
597	0.0185266	0.026671	0.0525806	0.907378	0.0181783	0.0275164	0.0545119	0.913337
598	0.0182158	0.0257607	0.0501512	0.893378	0.0173852	0.0261282	0.0516975	0.898322
599	0.0172986	0.0245409	0.0479042	0.881518	0.0166312	0.0249007	0.0491509	0.881232
600	0.0166151	0.0235913	0.0459152	0.86939	0.0158021	0.0236353	0.0467175	0.865805
601	0.0156509	0.0224462	0.0437589	0.861501	0.0152534	0.0226228	0.0447534	0.85383
602	0.015023	0.0213851	0.0417466	0.846004	0.0146084	0.0216188	0.042634	0.840805
603	0.0147084	0.0203227	0.0397947	0.830816	0.0141089	0.0207121	0.0409549	0.823455
604	0.0142278	0.0193698	0.0378036	0.814048	0.0133656	0.0196058	0.0390345	0.803061
605	0.0134314	0.0183435	0.0361474	0.798319	0.0128865	0.0187468	0.0374182	0.78719
606	0.0127952	0.0174492	0.0349199	0.777402	0.0122155	0.0177705	0.0357573	0.771656
607	0.0124464	0.016514	0.0335325	0.760577	0.011656	0.0172492	0.0341021	0.758949
608	0.0121026	0.0161052	0.0322476	0.740986	0.0110349	0.016321	0.0326653	0.740876
609	0.0117429	0.0154903	0.0304193	0.728596	0.010725	0.015826	0.0312704	0.723269
610	0.0109675	0.0147599	0.029042	0.709775	0.0103155	0.0149695	0.0299896	0.706414
611	0.0106986	0.0138801	0.0281067	0.694379	0.00987099	0.0143111	0.0288711	0.685764
612	0.00994326	0.0133254	0.0272642	0.674995	0.00935506	0.0135837	0.0275569	0.67278
613	0.00965114	0.0129298	0.0261879	0.654901	0.0089441	0.0129268	0.0266123	0.657477
614	0.00938593	0.0123189	0.0246438	0.640578	0.00856629	0.0121701	0.0253349	0.64626
615	0.00907834	0.0116165	0.0235685	0.62328	0.00833723	0.0116209	0.0242853	0.625896
616	0.00872276	0.0108687	0.0229031	0.60867	0.00810781	0.0110975	0.0230892	0.607998
617	0.0082466	0.0104489	0.0221151	0.591392	0.00787597	0.01066	0.0220625	0.587857
618	0.00811906	0.00993248	0.0210415	0.574696	0.00733628	0.0100345	0.0209718	0.574319
619	0.00790658	0.00947759	0.0198814	0.559976	0.0069871	0.00962182	0.0203067	0.557558
620	0.00723216	0.00883568	0.0189538	0.542509	0.00677291	0.00913152	0.0195795	0.543114
621	0.00658936	0.008511	0.0182273	0.530495	0.0063683	0.00860111	0.0186546	0.528173
622	0.00635704	0.00794304	0.0173455	0.513448	0.00607489	0.00820415	0.017563	0.509688
623	0.00616416	0.00758317	0.0164341	0.497807	0.00572593	0.00790107	0.0166524	0.496066
624	0.00616051	0.0070021	0.015817	0.475936	0.00568618	0.00751583	0.0159768	0.478964
625	0.00574743	0.00689845	0.0151363	0.460472	0.00545364	0.00721248	0.0154334	0.464688
626	0.0055778	0.00658065	0.014637	0.443945	0.00513082	0.00689652	0.0147564	0.444178
627	0.00529064	0.00626078	0.0137484	0.431141	0.00483255	0.00657033	0.0140738	0.4277
628	0.00490129	0.00585095	0.013009	0.418247	0.00457534	0.0060127	0.0132797	0.414924
629	0.00462076	0.00559262	0.0123263	0.403163	0.00433666	0.00552259	0.0126397	0.402771
630	0.00445978	0.00522601	0.0119227	0.388429	0.00417039	0.00520587	0.0121175	0.389875
631	0.00436205	0.00494734	0.011362	0.371417	0.00400201	0.00502448	0.0115221	0.376357
632	0.00429304	0.00463798	0.0108229	0.360522	0.00389554	0.00482681	0.0109948	0.363284
633	0.00412304	0.00436858	0.0100361	0.349367	0.00375766	0.00469185	0.0104325	0.346412
634	0.00387619	0.00408699	0.00943876	0.33687	0.00353931	0.00430787	0.00986803	0.331903
635	0.00353332	0.00384667	0.00882489	0.322207	0.0033608	0.00403012	0.00918017	0.319385
636	0.00307201	0.00372773	0.00846641	0.309782	0.00306341	0.0037684	0.008695	0.309926
637	0.00300986	0.00362398	0.00812815	0.297357	0.00304228	0.00373026	0.00814134	0.299056
638	0.00277002	0.00346397	0.00775681	0.286926	0.00285582	0.00359754	0.00762047	0.287044
639	0.00278681	0.00338084	0.00730935	0.272711	0.00273249	0.00348269	0.00722014	0.275459
640	0.00264964	0.0032236	0.00709153	0.262023	0.00253511	0.00323833	0.00699818	0.26299
641	0.00280659	0.00304364	0.00673523	0.248836	0.00230716	0.0029722	0.00678122	0.250683
642	0.00271388	0.00281081	0.00631952	0.238987	0.00213909	0.00272217	0.00647189	0.238626
643	0.00257029	0.00261925	0.0056764	0.228413	0.00196599	0.00264766	0.00620026	0.227315
644	0.00238042	0	0	0.215951	0.00200853	0	0	0.215
645	0.00225813	0	0	0.206508	0.00197639	0	0	0.203492
646	0.00208078	0	0	0.199208	0.00188577	0	0	0.195598
647	0.00192508	0	0	0.192832	0.00173533	0	0	0.190077
648	0.00179251	0	0	0.183875	0.00163884	0	0	0.183513
649	0.0016258	0	0	0.175232	0.00160122	0	0	0.176389
650	0.00149698	0	0	0.171693	0.00161132	0	0	0.17159
651	0.00165204	0	0	0.167948	0.00156206	0	0	0.168386
652	0.00171777	0	0	0.164848	0.001558	0	0	0.164118
653	0.00161196	0	0	0.160479	0.00141	0	0	0.159175
654	0.00138206	0	0	0.157007	0.00138262	0	0	0.154264
655	0.00128821	0	0	0.152225	0.00124356	0	0	0.152421
656	0.0014087	0	0	0.148369	0.00130225	0	0	0.148059
657	0.00131929	0	0	0.145131	0.00122535	0	0	0.146095
658	0.00139126	0	0	0.141456	0.00126625	0	0	0.141217
659	0.00123981	0	0	0.137745	0.00118441	0	0	0.139864
660	0.0012442	0	0	0.134831	0.00119939	0	0	0.135116
661	0.00114239	0	0	0.132285	0.00117145	0	0	0.132681
662	0.00113763	0	0	0.127881	0.00113989	0	0	0.127711
663	0.00112218	0	0	0.124657	0.00109577	0	0	0.123523
664	0.0010709	0	0	0.119359	0.000970956	0	0	0.119183
665	0.00107425	0	0	0.117307	0.000951283	0	0	0.115509
666	0.00105606	0	0	0.111908	0.000904662	0	0	0.113352
667	0.00105798	0	0	0.109398	0.000899305	0	0	0.109169
668	0.00095278	0	0	0.10614	0.000870836	0	0	0.106501
669	0.000995854	0	0	0.104712	0.000901734	0	0	0.104478
670	0.000929953	0	0	0.101616	0.000976278	0	0	0.102102
671	0.000934365	0	0	0.0970041	0.000898643	0	0	0.0996035
672	0.00085316	0	0	0.0924779	0.000829119	0	0	0.0939593
673	0.000865692	0	0	0.0904736	0.000754819	0	0	0.0898993
674	0.000914309	0	0	0.0867321	0.000763453	0	0	0.0858298
675	0.00087198	0	0	0.0841299	0.000736587	0	0	0.0830352
676	0.000873472	0	0	0.0807873	0.000705584	0	0	0.081806
677	0.000635186	0	0	0.0792935	0.000712312	0	0	0.07961
678	0.000598229	0	0	0.0777033	0.00070391	0	0	0.0767524
679	0.000549954	0	0	0.0746372	0.000658312	0	0	0.0730694
680	0.000734209	0	0	0.0723579	0.000656174	0	0	0.069966
681	0.000722401	0	0	0.0683662	0.000637012	0	0	0.0667431
682	0.000673636	0	0	0.065186	0.000599618	0	0	0.0640873
683	0.000608161	0	0	0.0616385	0.000531675	0	0	0.0609473
684	0.000558884	0	0	0.0593443	0.000457839	0	0	0.0591141
685	0.000600744	0	0	0.0566195	0.00048739	0	0	0.0564622
686	0.000508904	0	0	0.0544753	0.000457804	0	0	0.0544291
687	0.0005176	0	0	0.0515362	0.000514244	0	0	0.0525342
688	0.000454789	0	0	0.0499996	0.000481754	0	0	0.0498265
689	0.000587956	0	0	0.0466779	0.000453482	0	0	0.0482317
690	0.00061496	0	0	0.0466309	0.000421933	0	0	0.0464751
691	0.000587828	0	0	0.0436765	0.000392533	0	0	0.0456092
692	0.000491938	0	0	0.0433973	0.000400807	0	0	0.0434271
693	0.000447393	0	0	0.0398334	0.000322138	0	0	0.0410704
694	0.000409412	0	0	0.0390349	0.000351421	0	0	0.0391356
695	0.000381342	0	0	0.0368646	0.000345622	0	0	0.0373543
696	0.00035502	0	0	0.035577	0.000383051	0	0	0.0351484
697	0.000375545	0	0	0.0333638	0.000356964	0	0	0.0329621
698	0.000371985	0	0	0.0311688	0.000311923	0	0	0.0306827
699	0.000289736	0	0	0.0298385	0.000303336	0	0	0.0296466
700	0.000324931	0	0	0.0288538	0.000279413	0	0	0.028067
701	0.000336952	0	0	0.0283525	0.000279425	0	0	0.0269683
702	0.000373803	0	0	0.0271215	0.000254244	0	0	0.0261493
703	0.000437819	0	0	0.0264442	0.000285973	0	0	0.0249237
704	0.000363179	0	0	0.0242882	0.000283579	0	0	0.0233411
705	0.000293739	0	0	0.0224479	0.000227232	0	0	0.0222462
706	0.000163027	0	0	0.0212379	0.000179196	0	0	0.0223679
707	0.000259279	0	0	0.0213619	0.000166972	0	0	0.0219294
708	0.000291527	0	0	0.0197864	0.000192072	0	0	0.0209927
709	0.000327504	0	0	0.0184555	0.000166472	0	0	0.0186672
710	0.000262093	0	0	0.0163385	0.000157455	0	0	0.017477
711	0.000345535	0	0	0.0166498	0.000231093	0	0	0.0166985
712	0.000341614	0	0	0.0163117	0.000247268	0	0	0.0164297
713	0.000369684	0	0	0.0160017	0.000262026	0	0	0.0161696
714	0.000276863	0	0	0.0151949	0.000194036	0	0	0.0153864
715	0.000228055	0	0	0.0142421	0.000184507	0	0	0.0151809
716	0.000130609	0	0	0.0144891	0.000126138	0	0	0.014396
717	0.000127242	0	0	0.0139649	9.03245e-05	0	0	0.0135355
718	3.91104e-05	0	0	0.0131714	4.6179e-05	0	0	0.0127258
719	0.000116052	0	0	0.0119982	5.22797e-05	0	0	0.0119523
720	2.82618e-05	0	0	0.0115865	5.13384e-05	0	0	0.0112165
721	0.000104223	0	0	0.0118396	9.52863e-05	0	0	0.0108583
722	0.000106845	0	0	0.0114869	0.000160546	0	0	0.0108527
723	0.000218187	0	0	0.0112667	0.000137363	0	0	0.0108415
724	0.000208169	0	0	0.0101349	0.000118283	0	0	0.0101872
725	0.000108827	0	0	0.00941117	3.26181e-05	0	0	0.00955425
726	4.31813e-05	0	0	0.00813957	6.75139e-06	0	0	0.0090949
727	0	0	0	0.00774029	0	0	0	0.00852193
728	0	0	0	0.00759432	0	0	0	0.0081942
729	1.2575e-06	0	0	0.00776332	3.59996e-05	0	0	0.007822
730	4.94687e-05	0	0	0.00730927	7.88204e-05	0	0	0.00719478
731	0.000114283	0	0	0.00725766	8.32942e-05	0	0	0.00649326
732	0.000145017	0	0	0.00683091	0.000135992	0	0	0.00599208
733	0.000232829	0	0	0.00639843	0.000152295	0	0	0.0055851
734	0.000242527	0	0	0.00615944	0.000145405	0	0	0.00567404
735	0.000163795	0	0	0.00574264	0.000142685	0	0	0.00535026
736	0.000150964	0	0	0.0057218	9.87376e-05	0	0	0.00586407
737	5.63957e-05	0	0	0.00474423	0.00011862	0	0	0.00525554
738	0	0	0	0.00437185	6.53641e-05	0	0	0.00524855
739	0	0	0	0.0041127	6.22731e-05	0	0	0.00469857
740	0	0	0	0.00488498	3.36291e-05	0	0	0.00501459
741	0.000153074	0	0	0.00544945	0.000117597	0	0	0.00480789
742	0.000103925	0	0	0.00563159	0.000111171	0	0	0.00474921
743	0	0	0	0.00503539	2.91088e-05	0	0	0.00466426
744	0	0	0	0	0	0	0	0
745	0	0	0	0	0	0	0	0
746	0	0	0	0	0	0	0	0
747	0	0	0	0	0	0	0	0
748	0	0	0	0	0	0	0	0
749	0	0	0	0	0	0	0	0
750	0	0	0	0	0	0	0	0
751	0	0	0	0	0	0	0	0
752	0	0	0	0	0	0	0	0
753	0	0	0	0	0	0	0	0
754	0	0	0	0	0	0	0	0
755	0	0	0	0	0	0	0	0
756	0	0	0	0	0	0	0	0
757	0	0	0	0	0	0	0	0
758	0	0	0	0	0	0	0	0
759	0	0	0	0	0	0	0	0
760	0	0	0	0	0	0	0	0
761	0	0	0	0	0	0	0	0
762	0	0	0	0	0	0	0	0
763	0	0	0	0	0	0	0	0
764	0	0	0	0	0	0	0	0
765	0	0	0	0	0	0	0	0
766	0	0	0	0	0	0	0	0
767	0	0	0	0	0	0	0	0
768	0	0	0	0	0	0	0	0
769	0	0	0	0	0	0	0	0
770	0	0	0	0	0	0	0	0
771	0	0	0	0	0	0	0	0
772	0	0	0	0	0	0	0	0
773	0	0	0	0	0	0	0	0
774	0	0	0	0	0	0	0	0
775	0	0	0	0	0	0	0	0
776	0	0	0	0	0	0	0	0
777	0	0	0	0	0	0	0	0
778	0	0	0	0	0	0	0	0
779	0	0	0	0	0	0	0	0
780	0	0	0	0	0	0	0	0
781	0	0	0	0	0	0	0	0
782	0	0	0	0	0	0	0	0
783	0	0	0	0	0	0	0	0
784	0	0	0	0	0	0	0	0
785	0	0	0	0	0	0	0	0
786	0	0	0	0	0	0	0	0
787	0	0	0	0	0	0	0	0
788	0	0	0	0	0	0	0	0
789	0	0	0	0	0	0	0	0
790	0	0	0	0	0	0	0	0
791	0	0	0	0	0	0	0	0
792	0	0	0	0	0	0	0	0
793	0	0	0	0	0	0	0	0
794	0	0	0	0	0	0	0	0
795	0	0	0	0	0	0	0	0
796	0	0	0	0	0	0	0	0
797	0	0	0	0	0	0	0	0
798	0	0	0	0	0	0	0	0
799	0	0	0	0	0	0	0	0
800	0	0	0	0	0	0	0	0
801	0	0	0	0	0	0	0	0
802	0	0	0	0	0	0	0	0
803	0	0	0	0	0	0	0	0
804	0	0	0	0	0	0	0	0
805	0	0	0	0	0	0	0	0
806	0	0	0	0	0	0	0	0
807	0	0	0	0	0	0	0	0
808	0	0	0	0	0	0	0	0
809	0	0	0	0	0	0	0	0
810	0	0	0	0	0	0	0	0
811	0	0	0	0	0	0	0	0
812	0	0	0	0	0	0	0	0
813	0	0	0	0	0	0	0	0
814	0	0	0	0	0	0	0	0
815	0	0	0	0	0	0	0	0
816	0	0	0	0	0	0	0	0
817	0	0	0	0	0	0	0	0
818	0	0	0	0	0	0	0	0
819	0	0	0	0	0	0	0	0
820	0	0	0	0	0	0	0	0
821	0	0	0	0	0	0	0	0
822	0	0	0	0	0	0	0	0
823	0	0	0	0	0	0	0	0
824	0	0	0	0	0	0	0	0
825	0	0	0	0	0	0	0	0
826	0	0	0	0	0	0	0	0
827	0	0	0	0	0	0	0	0
828	0	0	0	0	0	0	0	0
829	0	0	0	0	0	0	0	0
830	0	0	0	0	0	0	0	0
831	0	0	0	0	0	0	0	0
832	0	0	0	0	0	0	0	0
833	0	0	0	0	0	0	0	0
834	0	0	0	0	0	0	0	0
835	0	0	0	0	0	0	0	0
836	0	0	0	0	0	0	0	0
837	0	0	0	0	0	0	0	0
838	0	0	0	0	0	0	0	0
839	0	0	0	0	0	0	0	0
840	0	0	0	0	0	0	0	0
841	0	0	0	0	0	0	0	0
842	0	0	0	0	0	0	0	0
843	0	0	0	0	0	0	0	0
844	0	0	0	0	0	0	0	0
845	0	0	0	0	0	0	0	0
846	0	0	0	0	0	0	0	0
847	0	0	0	0	0	0	0	0
848	0	0	0	0	0	0	0	0
849	0	0	0	0	0	0	0	0
850	0	0	0	0	0	0	0	0
851	0	0	0	0	0	0	0	0
852	0	0	0	0	0	0	0	0
853	0	0	0	0	0	0	0	0
854	0	0	0	0	0	0	0	0
855	0	0	0	0	0	0	0	0
856	0	0	0	0	0	0	0	0
857	0	0	0	0	0	0	0	0
858	0	0	0	0	0	0	0	0
859	0	0	0	0	0	0	0	0
860	0	0	0	0	0	0	0	0
861	0	0	0	0	0	0	0	0
862	0	0	0	0	0	0	0	0
863	0	0	0	0	0	0	0	0
864	0	0	0	0	0	0	0	0
865	0	0	0	0	0	0	0	0
866	0	0	0	0	0	0	0	0
867	0	0	0	0	0	0	0	0
868	0	0	0	0	0	0	0	0
869	0	0	0	0	0	0	0	0
870	0	0	0	0	0	0	0	0
871	0	0	0	0	0	0	0	0
872	0	0	0	0	0	0	0	0
873	0	0	0	0	0	0	0	0
874	0	0	0	0	0	0	0	0
875	0	0	0	0	0	0	0	0
876	0	0	0	0	0	0	0	0
877	0	0	0	0	0	0	0	0
878	0	0	0	0	0	0	0	0
879	0	0	0	0	0	0	0	0
880	0	0	0	0	0	0	0	0
881	0	0	0	0	0	0	0	0
882	0	0	0	0	0	0	0	0
883	0	0	0	0	0	0	0	0
884	0	0	0	0	0	0	0	0
885	0	0	0	0	0	0	0	0
886	0	0	0	0	0	0	0	0
887	0	0	0	0	0	0	0	0
888	0	0	0	0	0	0	0	0
889	0	0	0	0	0	0	0	0
890	0	0	0	0	0	0	0	0
891	0	0	0	0	0	0	0	0
892	0	0	0	0	0	0	0	0
893	0	0	0	0	0	0	0	0
894	0	0	0	0	0	0	0	0
895	0	0	0	0	0	0	0	0
896	0	0	0	0	0	0	0	0
897	0	0	0	0	0	0	0	0
898	0	0	0	0	0	0	0	0
899	0	0	0	0	0	0	0	0
900	0	0	0	0	0	0	0	0
