# Supplementary material for: Tunable molecular tension sensors reveal extension-based control of vinculin loading
Source: eLife. 2018 Jul 19;7:e33927. doi: 10.7554/eLife.33927 (PMC6053308; doi:10.7554/eLife.33927)
Supplement: Figure 2—source data 1. [file elife-33927-fig2-data1.xlsx]

## Sheet: Figure 2A
Figure 2A		measurements (Brenner et al., Nano Letters 2015, Figure 2a)				model fits
FLIM						Linker Length (AAs)	FRET Efficiency (%)
		Linker Length (AAs)	mean FRET Efficiency (%)	std FRET Efficiency (%)			(LP = 1.00)	(LP = 1.05)	(LP = 1.10)	(LP = 1.15)
		27	65.67	5.749		20	81.227	80.057	78.918	77.8078
		42	49.56	5.997		21	79.4498	78.2188	76.9704	75.7723
		52	38.04	5.836		22	77.5285	76.4043	75.029	73.7615
						23	75.932	74.4534	73.2024	71.8836
						24	74.4971	72.8403	71.2488	70.0428
						25	72.9674	71.344	69.6351	68.038
						26	71.4641	69.8068	68.1202	66.4964
						27	70.0812	68.3626	66.6193	64.9566
						28	68.652	66.9379	65.1957	63.5264
						29	67.2559	65.4731	63.7964	62.1115
						30	65.9204	64.2663	62.4936	60.7986
						31	64.7446	62.8874	61.183	59.5345
						32	63.3841	61.6096	59.9077	58.1513
						33	62.2156	60.3158	58.7559	56.9508
						34	61.0243	59.1581	57.5807	55.8447
						35	59.9789	58.0735	56.3177	54.5923
						36	58.7928	56.9919	55.1582	53.53
						37	57.6514	55.9322	54.1938	52.5288
						38	56.6453	54.8305	53.0457	51.5525
						39	55.5796	53.7181	52.1071	50.4913
						40	54.5716	52.8104	51.1463	49.5492
						41	53.7222	51.8376	50.1951	48.4502
						42	52.6589	51.0049	49.1725	47.6194
						43	51.8839	50.0099	48.3365	46.6353
						44	50.9664	49.2541	47.4699	45.7868
						45	50.0964	48.2347	46.6563	44.954
						46	49.2389	47.4417	45.8314	44.2532
						47	48.4461	46.6742	44.9844	43.4136
						48	47.561	45.9493	44.2673	42.6026
						49	46.8807	45.0534	43.4961	41.8479
						50	46.1171	44.3604	42.7541	41.2427
						51	45.345	43.742	42.0505	40.5595
						52	44.6629	42.9691	41.43	39.7841
						53	43.9581	42.1985	40.6535	39.1581
						54	43.2874	41.5778	39.9234	38.5679

## Sheet: Figure 2B
Figure 2B		measurements (Brenner et al., Nano Letters 2015, Figure 3a)					model fits (LP = 1.05)
SM-Pulling		Force (pN)	FRET Efficiency (%)				Force (pN)	FRET Efficiency (%)
			(GPGGA)5	(GPGGA)8	(GPGGA)10			(GPGGA)5	(GPGGA)8	(GPGGA)10
		0.74	67.7876	49.1434	35.4884		0	68.5949	50.888	42.7834
		1.04	65.8403	47.8364	32.296		0.4121	67.0935	49.434	40.9225
		1.34	65.0052	43.7361	30.1599		0.5997	66.7002	48.1608	39.5268
		1.64	63.1434	39.8732	28.2708		0.7547	65.5001	46.2442	38.0939
		1.94	62.4363	38.9553	23.9497		0.8941	64.4688	45.3188	36.4223
		2.24	60.1677	37.0101	19.7331		1.0244	63.6597	43.7085	34.4023
		2.54	57.226	32.6336	17.9206		1.1487	63.0096	42.3118	33.0089
		2.84	54.8246	29.5397	15.3271		1.2687	61.8411	40.3489	31.6412
		3.14	51.2158	24.5469	14.63		1.3855	60.9948	39.2532	30.0004
		3.44	47.6798	25.5835	10.8131		1.4999	59.9306	38.0967	28.6087
		3.74	47.2448	22.008	8.17585		1.6124	59.304	36.6154	27.1587
		4.04	44.6243	18.6597	7.08667		1.7234	58.3209	35.2156	25.7854
		4.34	41.1023	14.9768	5.86991		1.8331	57.681	33.8813	24.5963
		4.64	39.125	12.6765	4.05223		1.9417	56.3706	32.6939	23.0764
		4.94	36.1143	13.3533	5.98827		2.0495	55.7664	31.2006	21.7544
		5.24	32.503	11.3558	3.51535		2.1566	54.7464	30.1656	20.315
		5.54	30.8495	11.4257	2.86984		2.2629	53.4888	28.5857	19.1136
		5.84	30.3969	7.94518	3.24307		2.3688	52.9338	27.3004	17.9423
		6.14	29.9416	8.10223			2.4741	51.9354	26.3571	16.9909
		6.44	26.058	4.7623			2.5791	50.8093	25.3826	15.7867
		6.74	22.9612	5.2322			2.6836	50.104	24.0846	14.7576
		7.04	22.9707	4.2867			2.7878	49.421	23.339	14.1439
		7.34	18.8261	4.7163			2.8918	48.5402	22.3124	13.1318
		7.64	21.9616	4.37244			2.9954	47.4817	21.3392	12.4871
		7.94	19.7128				3.0988	46.6821	20.2929	11.7174
		8.24	18.7952				3.2021	46.0185	19.4301	10.7221
		8.54	14.6629				3.3051	45.1664	18.3656	10.3907
		8.84	16.2493				3.4079	44.8448	17.4159	9.4386
		9.14	15.7455				3.5106	43.3226	16.6341	8.8728
		9.44	11.9972				3.6131	42.7009	15.8959	8.1938
		9.74	13.1915				3.7154	41.8122	15.0883	7.5835
		10.04	13.9974				3.8177	41.1449	14.4395	7.2282
		10.34	11.7476				3.9198	40.2305	13.7451	6.6572
		10.64	10.2251				4.0219	40.0562	13.0548	6.2385
		10.94	9.57832				4.1238	39.0649	12.4044	5.812
		11.24	6.16264				4.2256	38.4317	11.9664	5.5381
		11.54	11.2856				4.3274	37.2958	11.3	5.1637
		11.84	9.82614				4.4291	37.1564	10.8602	4.7695
		12.14	9.70982				4.5307	35.8787	10.3419	4.5194
		12.44	11.953				4.6322	35.3237	9.8787	4.113
		12.74	8.97215				4.7337	34.8549	9.4397	3.9691
		13.04	9.15091				4.8351	34.3517	8.9025	3.645
		13.34	6.64185				4.9364	33.6808	8.4019	3.5216
		13.64	4.44503				5.0377	32.8818	8.1978	3.2053
		13.94	6.38051				5.139	32.4211	7.9685	3.1024
		14.24	8.68844				5.2402	31.8578	7.4613	2.8235
							5.3413	31.4995	7.4004	2.702
							5.4424	30.9558	6.9068	2.5208
							5.5435	30.2002	6.6782	2.3564
							5.6445	29.6537	6.2115	2.2476
							5.7455	29.485	5.9397	2.1426
							5.8465	28.7903	5.8762	2.0108
							5.9474	28.2548	5.4526	1.9162
							6.0483	27.6557	5.2668	1.7972
							6.1492	27.1771	5.1056	1.7002
							6.25	26.7908	4.9036	1.6122
							6.3508	26.3235	4.7299	1.5443
							6.4516	25.9598	4.5074	1.5012
							6.5524	25.3772	4.3837	1.4248
							6.6531	24.9257	4.1472	1.3536
							6.7538	24.5692	4.0361	1.284
							6.8545	24.3143	3.8808	1.2429
							6.9552	23.9692	3.7897	1.1835
							7.0559	23.5122	3.6441	1.159
							7.1565	23.11	3.4948	1.0913
							7.2571	22.8325	3.3292	1.0567
							7.3577	22.4907	3.3164	1.0085
							7.4583	22.2144	3.1503	0.9757
							7.5589	21.7606	3.139	0.9504
							7.6595	21.6328	3.0097	0.9348
							7.76	21.0741	2.9566	0.8817
							7.8605	20.7765	2.8352	0.8473
							7.961	20.6372	2.753	0.8359
							8.0616	20.1245	2.682	0.809
							8.162	20.204	2.6219	0.787
							8.2625	19.5456	2.5265	0.755
							8.363	19.3964	2.4836	0.7338
							8.4635	19.1682	2.3851	0.7142
							8.5639	19.0244	2.3069	0.6848
							8.6643	18.6453	2.2677	0.6822
							8.7648	18.3291	2.2167	0.6666
							8.8652	18.1191	2.208	0.6554
							8.9656	17.874	2.1476	0.6211
							9.066	17.528	2.0828	0.6171
							9.1664	17.3607	2.044	0.6073
							9.2668	17.1786	1.9602	0.5783
							9.3671	17.0257	1.9425	0.5739
							9.4675	16.7815	1.8921	0.5578
							9.5679	16.633	1.8486	0.5435
							9.6682	16.3582	1.833	0.5343
							9.7686	16.0664	1.7842	0.5276
							9.8689	15.9885	1.7589	0.5084
							9.9692	15.8943	1.7337	0.5028
							10.0695	15.6664	1.7007	0.4963
							10.1699	15.3793	1.6712	0.4815
							10.2702	15.2347	1.6276	0.4755
							10.3705	15.0651	1.6109	0.4666
							10.4708	15.0006	1.5725	0.4616
							10.5711	14.8228	1.5774	0.4518
							10.6714	14.6655	1.5306	0.4448
							10.7716	14.37	1.5165	0.4382
							10.8719	14.2372	1.4891	0.4303
							10.9722	14.1365	1.4658	0.4283
							11.0725	14.0853	1.4297	0.4164
							11.1727	13.9178	1.4126	0.4115
							11.273	13.6229	1.3936	0.4038
							11.3732	13.6842	1.3811	0.3971
							11.4735	13.507	1.3436	0.3935
							11.5737	13.3042	1.3405	0.3858
							11.674	13.2017	1.3199	0.3818
							11.7742	13.0632	1.2939	0.3759
							11.8744	12.9005	1.2826	0.3693
							11.9747	12.9727	1.2681	0.3656
							12.0749	12.7512	1.2438	0.3614
							12.1751	12.5714	1.2313	0.3575
							12.2753	12.4265	1.2148	0.3532
							12.3755	12.3089	1.1989	0.3477
							12.4757	12.1986	1.1919	0.3452
							12.576	12.2189	1.1782	0.3387
							12.6762	11.9869	1.1651	0.3358
							12.7764	11.9129	1.1436	0.3322
							12.8766	11.8777	1.1366	0.3273
							12.9767	11.7598	1.1227	0.3265
							13.0769	11.7467	1.1135	0.3211
							13.1771	11.6504	1.101	0.3177
							13.2773	11.5374	1.0977	0.3115
							13.3775	11.3761	1.0691	0.309
							13.4777	11.4103	1.0632	0.3086
							13.5779	11.263	1.0543	0.3035
							13.678	11.2262	1.0323	0.3003
							13.7782	11.0497	1.0344	0.2986
							13.8784	10.9836	1.0277	0.2945
							13.9785	10.9428	1.015	0.293
							14.0787	10.8056	1.0042	0.2898
							14.1789	10.7618	0.999	0.2866
							14.279	10.6547	0.9904	0.284

## Sheet: Model Parameters
Experiment	Environment	FRET-Pair	Ext. Domain	Constrain R0 to Lit. Est.		Constrain RFP to Lit. Est.		Constrain R0 and RFP to Lit. Est.
				RFP (nm)	LP (nm)	R0 (nm)	LP (nm)	LP (nm)
FLIMa	in vitro	Cy3-Cy5	(GPGGA)5,8,10	0.69	1.24	5.47	1.19	1.15
SM-Pullinga	in vitro	Cy3-Cy5	(GPGGA)5,8,10	1.25	0.9	4.8	0.75	1
		FRET-Pair	Ext. Domain	Literature Estimates
				R0 (nm)	RFP (nm)	LP (nm)
		Cy3-Cy5	(GPGGA)5,8,10	5.40b,c	0.95d,e	0.3 - 0.5f
		References
		aBrenner et al., Nano Letters 2015
		bBuckhout-White et al., Nat. Comm. 2014
		cSanborn et al., J. Phys. Chem. B 2007
		dMuddana et al., Nano Letters 2009
		eWidengren and Schwille, J. Phys. Chem A 2000
		fBecker et al., Nat. Mat. 2003
