# Supplementary material for: Tunable molecular tension sensors reveal extension-based control of vinculin loading
Source: eLife. 2018 Jul 19;7:e33927. doi: 10.7554/eLife.33927 (PMC6053308; doi:10.7554/eLife.33927)
Supplement: Figure 2—figure supplement 2—source data 1. [file elife-33927-fig2-figsupp2-data1.xlsx]

## Sheet: Figure 2-Figure supplement 2A
Figure 2-S2A		r (re/LC)	P(r) at LC/LP = 100		P(r) at LC/LP = 50		P(r) at LC/LP = 20		P(r) at LC/LP = 10		P(r) at LC/LP = 5		P(r) at LC/LP = 2		P(r) at LC/LP = 1		P(r) at LC/LP = 0.5
			Daniels	Becker	Daniels	Becker	Daniels	Becker	Daniels	Becker	Wilhelm-Frey	Becker	Wilhelm-Frey	Becker	Wilhelm-Frey	Becker	Wilhelm-Frey	Becker
		0	0	0	0	0	0	0	0	0	0	0	0	0	0	0		0
		0.01	0.1437	0.1438	0.0504	0.0506	0.0124	0.0125	0.0042	0.0041	0	0.0012	0	0.0001	0	0	0	0
		0.02	0.5625	0.5626	0.1995	0.2001	0.0492	0.0499	0.0166	0.0162	0.0001	0.0047	0	0.0002	0	0	0	0
		0.03	1.2201	1.2204	0.4409	0.4422	0.11	0.1115	0.0372	0.0363	0.0005	0.0105	0	0.0005	0	0	0	0
		0.04	2.0609	2.0612	0.7645	0.7667	0.1937	0.1965	0.0658	0.0643	0.0007	0.0187	0	0.0009	0	0	0	0
		0.05	3.0147	3.0152	1.1567	1.1601	0.2991	0.3033	0.1023	0.1	0.0009	0.0292	0	0.0014	0	0	0	0
		0.06	4.005	4.0054	1.6015	1.6061	0.4245	0.4305	0.1464	0.1431	0.0074	0.042	0	0.002	0	0	0	0
		0.07	4.9552	4.9556	2.0808	2.0866	0.5679	0.5759	0.1977	0.1934	0.0231	0.0571	0	0.0027	0	0	0	0
		0.08	5.7965	5.7968	2.5757	2.5826	0.7271	0.7374	0.2559	0.2506	0.0458	0.0745	0	0.0036	0	0	0	0
		0.09	6.4732	6.4734	3.067	3.075	0.8996	0.9124	0.3206	0.3142	0.0905	0.0941	0	0.0047	0	0	0	0
		0.1	6.9466	6.9465	3.5366	3.5455	1.0828	1.0982	0.3913	0.3839	0.13	0.1159	0	0.0059	0	0	0	0
		0.11	7.1969	7.1966	3.9676	3.9772	1.2739	1.2921	0.4676	0.4592	0.1604	0.1398	0	0.0072	0	0	0	0
		0.12	7.2229	7.2225	4.3457	4.3557	1.4701	1.491	0.5488	0.5397	0.1717	0.166	0	0.0088	0	0	0	0
		0.13	7.0401	7.0397	4.6591	4.6693	1.6684	1.6922	0.6345	0.6248	0.1915	0.1942	0	0.0105	0	0.0001	0	0
		0.14	6.6772	6.6768	4.8993	4.9094	1.8659	1.8925	0.7241	0.7139	0.2171	0.2245	0	0.0125	0	0.0001	0	0
		0.15	6.1717	6.1714	5.061	5.0707	2.0598	2.0892	0.8168	0.8066	0.2506	0.2568	0	0.0147	0	0.0001	0	0
		0.16	5.5658	5.5656	5.1423	5.1513	2.2474	2.2794	0.9121	0.9021	0.2863	0.291	0	0.0172	0	0.0001	0	0
		0.17	4.9018	4.9017	5.1443	5.1524	2.426	2.4606	1.0094	1	0.3206	0.3272	0	0.02	0	0.0002	0	0
		0.18	4.2189	4.219	5.0711	5.0781	2.5933	2.6302	1.1079	1.0995	0.3465	0.3653	0	0.023	0	0.0002	0	0
		0.19	3.5507	3.5509	4.9291	4.9349	2.7472	2.786	1.2071	1.2001	0.3684	0.4051	0	0.0264	0	0.0002	0	0
		0.2	2.9234	2.9236	4.7268	4.7312	2.8855	2.9262	1.3061	1.3011	0.3973	0.4467	0	0.0301	0	0.0003	0	0
		0.21	2.3553	2.3555	4.4738	4.4768	3.0068	3.0489	1.4045	1.4018	0.4464	0.49	0	0.0342	0	0.0004	0	0
		0.22	1.8574	1.8576	4.1808	4.1823	3.1097	3.1528	1.5014	1.5017	0.481	0.5349	0	0.0388	0	0.0005	0	0
		0.23	1.4339	1.434	3.8588	3.8588	3.1931	3.2369	1.5963	1.6	0.5198	0.5813	0	0.0438	0	0.0006	0	0
		0.24	1.0838	1.0838	3.5183	3.5168	3.2564	3.3005	1.6886	1.6963	0.5811	0.6292	0	0.0493	0	0.0007	0	0
		0.25	0.802	0.8019	3.1695	3.1666	3.299	3.343	1.7776	1.7898	0.6289	0.6785	0	0.0553	0	0.0008	0	0
		0.26	0.581	0.5808	2.8215	2.8173	3.321	3.3643	1.8628	1.8799	0.6741	0.729	0.0843	0.0618	0	0.001	0	0
		0.27	0.412	0.4118	2.4823	2.4769	3.3225	3.3648	1.9436	1.9662	0.7209	0.7808	0.0601	0.069	0	0.0012	0	0
		0.28	0.286	0.2858	2.1583	2.1519	3.3041	3.3448	2.0196	2.048	0.7586	0.8337	0.0565	0.0768	0	0.0015	0	0
		0.29	0.1943	0.194	1.8548	1.8475	3.2665	3.3052	2.0901	2.1249	0.7978	0.8877	0.0619	0.0854	0	0.0018	0	0
		0.3	0.1291	0.1289	1.5753	1.5673	3.2108	3.247	2.1549	2.1964	0.8469	0.9426	0.0727	0.0947	0	0.0022	0	0
		0.31	0.0839	0.0837	1.3223	1.3139	3.1381	3.1714	2.2134	2.262	0.8905	0.9983	0.1019	0.1048	0	0.0026	0	0
		0.32	0.0533	0.0532	1.0969	1.0881	3.05	3.0799	2.2655	2.3212	0.9342	1.0548	0.126	0.1157	0	0.0031	0	0
		0.33	0.0331	0.033	0.899	0.8903	2.948	2.974	2.3106	2.3738	0.981	1.1119	0.1262	0.1276	0	0.0037	0	0
		0.34	0.0201	0.02	0.728	0.7195	2.8338	2.8556	2.3487	2.4194	1.0482	1.1694	0.137	0.1405	0	0.0043	0	0
		0.35	0.0119	0.0118	0.5824	0.5741	2.7092	2.7263	2.3795	2.4577	1.1156	1.2274	0.1383	0.1545	0	0.0051	0	0
		0.36	0.0069	0.0068	0.4601	0.4524	2.576	2.5881	2.4029	2.4885	1.1714	1.2856	0.1274	0.1695	0	0.0061	0	0
		0.37	0.0039	0.0038	0.359	0.3518	2.436	2.4429	2.4187	2.5115	1.22	1.3439	0.1664	0.1859	0	0.0072	0	0
		0.38	0.0021	0.0021	0.2764	0.27	2.2911	2.2925	2.427	2.5266	1.2751	1.4022	0.2066	0.2035	0	0.0084	0	0
		0.39	0.0012	0.0011	0.2101	0.2044	2.1431	2.1388	2.4277	2.5337	1.3487	1.4604	0.2415	0.2224	0	0.0099	0	0
		0.4	0.0006	0.0006	0.1575	0.1526	1.9936	1.9836	2.421	2.5327	1.3851	1.5182	0.2574	0.2429	0	0.0116	0	0
		0.41	0.0003	0.0003	0.1164	0.1123	1.8443	1.8286	2.4069	2.5236	1.4306	1.5756	0.269	0.2649	0	0.0136	0	0
		0.42	0.0002	0.0001	0.0848	0.0814	1.6966	1.6754	2.3855	2.5065	1.5123	1.6323	0.2802	0.2886	0	0.0159	0	0
		0.43	0.0001	0.0001	0.0609	0.0581	1.5519	1.5253	2.3572	2.4815	1.5666	1.6881	0.3009	0.3141	0	0.0185	0	0
		0.44	0	0	0.043	0.0408	1.4114	1.3798	2.3222	2.4486	1.6169	1.743	0.3243	0.3415	0	0.0215	0	0.0001
		0.45	0	0	0.0299	0.0282	1.2761	1.2398	2.2808	2.4082	1.6754	1.7966	0.3476	0.3709	0	0.025	0	0.0001
		0.46	0	0	0.0205	0.0192	1.1469	1.1064	2.2334	2.3604	1.7297	1.8488	0.4015	0.4025	0	0.0291	0	0.0001
		0.47	0	0	0.0138	0.0128	1.0245	0.9804	2.1803	2.3055	1.7822	1.8994	0.456	0.4363	0	0.0337	0	0.0001
		0.48	0	0	0.0091	0.0084	0.9095	0.8624	2.1219	2.2438	1.8314	1.9481	0.5004	0.4726	0	0.039	0	0.0002
		0.49	0	0	0.0059	0.0054	0.8022	0.7528	2.0588	2.1758	1.9024	1.9946	0.5077	0.5114	0	0.0451	0	0.0002
		0.5	0	0	0.0038	0.0034	0.7029	0.652	1.9913	2.1019	1.9705	2.0388	0.5353	0.5529	0	0.0521	0	0.0003
		0.51	0	0	0.0024	0.0021	0.6117	0.5599	1.92	2.0225	2.0263	2.0803	0.613	0.5974	0	0.0601	0	0.0004
		0.52	0	0	0.0015	0.0013	0.5285	0.4767	1.8454	1.9382	2.0742	2.1189	0.6676	0.6449	0	0.0693	0	0.0006
		0.53	0	0	0.0009	0.0007	0.4533	0.4022	1.7679	1.8494	2.121	2.1542	0.7059	0.6956	0.0906	0.0797	0	0.0007
		0.54	0	0	0.0005	0.0004	0.3858	0.3361	1.6882	1.7569	2.1678	2.186	0.7272	0.7498	0.1046	0.0917	0	0.001
		0.55	0	0	0.0003	0.0002	0.3257	0.278	1.6067	1.6612	2.1945	2.2138	0.82	0.8076	0.0836	0.1053	0	0.0013
		0.56	0	0	0.0002	0.0001	0.2725	0.2275	1.524	1.563	2.2235	2.2374	0.8968	0.8692	0.0882	0.1207	0	0.0016
		0.57	0	0	0.0002	0.0001	0.226	0.1841	1.4406	1.4629	2.2571	2.2564	0.9191	0.9348	0.1112	0.1384	0	0.0021
		0.58	0	0	0.0001	0	0.1855	0.1472	1.3569	1.3617	2.2698	2.2704	0.989	1.0047	0.1539	0.1584	0	0.0027
		0.59	0	0	0.0001	0	0.1507	0.1161	1.2734	1.26	2.289	2.279	1.069	1.079	0.2031	0.1812	0	0.0035
		0.6	0	0	0.0001	0	0.121	0.0904	1.1907	1.1587	2.3211	2.2818	1.1544	1.1579	0.2431	0.2071	0	0.0046
		0.61	0	0	0.0001	0	0.0958	0.0693	1.109	1.0584	2.3292	2.2783	1.2393	1.2417	0.2645	0.2365	0	0.0059
		0.62	0	0	0.0001	0	0.0748	0.0523	1.0289	0.9598	2.3259	2.2683	1.3275	1.3306	0.2976	0.2699	0	0.0076
		0.63	0	0	0	0	0.0574	0.0389	0.9506	0.8636	2.3132	2.2512	1.4251	1.4247	0.3295	0.3077	0	0.0098
		0.64	0	0	0	0	0.0432	0.0283	0.8746	0.7706	2.3124	2.2267	1.5187	1.5242	0.3519	0.3506	0	0.0125
		0.65	0	0	0	0	0.0318	0.0202	0.8011	0.6814	2.2981	2.1943	1.6243	1.6292	0.3934	0.3991	0	0.016
		0.66	0	0	0	0	0.0227	0.0141	0.7304	0.5966	2.2493	2.1538	1.7521	1.7399	0.4629	0.4541	0	0.0205
		0.67	0	0	0	0	0.0156	0.0096	0.6626	0.5168	2.2339	2.1047	1.8844	1.8562	0.5696	0.5163	0	0.0261
		0.68	0	0	0	0	0.0101	0.0064	0.5981	0.4424	2.2066	2.0468	2.0195	1.9782	0.6383	0.5867	0	0.0333
		0.69	0	0	0	0	0.006	0.0042	0.5369	0.3738	2.1456	1.9799	2.1588	2.1058	0.6887	0.6662	0	0.0425
		0.7	0	0	0	0	0.0031	0.0026	0.4792	0.3114	2.0873	1.904	2.2889	2.2386	0.766	0.756	0	0.054
		0.71	0	0	0	0	0.001	0.0016	0.425	0.2553	2.0044	1.8189	2.4241	2.3764	0.8622	0.8575	0.0379	0.0686
		0.72	0	0	0	0	0	0.0009	0.3744	0.2057	1.8881	1.725	2.5664	2.5185	0.9781	0.9719	0.0391	0.087
		0.73	0	0	0	0	0	0.0005	0.3274	0.1625	1.8082	1.6225	2.718	2.6642	1.1116	1.1009	0.0616	0.1103
		0.74	0	0	0	0	0	0.0003	0.2839	0.1256	1.7134	1.512	2.8573	2.8124	1.2597	1.2462	0.073	0.1396
		0.75	0	0	0	0	0	0.0001	0.244	0.0947	1.5913	1.3943	2.9792	2.9616	1.4316	1.4097	0.0835	0.1766
		0.76	0	0	0	0	0	0.0001	0.2075	0.0694	1.4383	1.2704	3.1353	3.1098	1.6519	1.5934	0.1297	0.2232
		0.77	0	0	0	0	0	0	0.1744	0.0493	1.2925	1.1418	3.2884	3.2547	1.875	1.7995	0.1976	0.2819
		0.78	0	0	0	0	0	0	0.1446	0.0338	1.1879	1.0102	3.4224	3.3931	2.1113	2.0302	0.2744	0.3557
		0.79	0	0	0	0	0	0	0.1178	0.0222	1.0334	0.8777	3.5178	3.5212	2.3805	2.288	0.3605	0.4485
		0.8	0	0	0	0	0	0	0.094	0.0139	0.8835	0.7465	3.6191	3.634	2.6416	2.575	0.4568	0.565
		0.81	0	0	0	0	0	0	0.073	0.0082	0.7555	0.6194	3.73	3.7258	2.9807	2.8931	0.5649	0.7115
		0.82	0	0	0	0	0	0	0.0547	0.0046	0.6173	0.499	3.8135	3.7894	3.3166	3.244	0.6933	0.8953
		0.83	0	0	0	0	0	0	0.0388	0.0023	0.4868	0.3881	3.8533	3.8167	3.6434	3.628	0.9273	1.1259
		0.84	0	0	0	0	0	0	0.0252	0.0011	0.37	0.2895	3.7894	3.7982	4.0728	4.0442	1.2119	1.4149
		0.85	0	0	0	0	0	0	0.0137	0.0005	0.2774	0.2051	3.7038	3.7235	4.4484	4.489	1.5249	1.7766
		0.86	0	0	0	0	0	0	0.0041	0.0002	0.1995	0.1365	3.5923	3.5821	4.8694	4.9551	1.874	2.2288
		0.87	0	0	0	0	0	0	0	0.0001	0.1353	0.084	3.3492	3.3641	5.4201	5.4294	2.3019	2.7924
		0.88	0	0	0	0	0	0	0	0	0.0688	0.0468	3.029	3.0624	5.9053	5.89	2.8868	3.4923
		0.89	0	0	0	0	0	0	0	0	0.0226	0.0229	2.6617	2.6757	6.2877	6.3029	3.6156	4.3558
		0.9	0	0	0	0	0	0	0	0	0.0006	0.0095	2.2239	2.2123	6.6335	6.6167	4.5341	5.4107
		0.91	0	0	0	0	0	0	0	0	0	0.0031	1.7146	1.6952	6.6337	6.7577	5.5132	6.6776
		0.92	0	0	0	0	0	0	0	0	0	0.0008	1.1647	1.166	6.5085	6.6273	6.9958	8.155
		0.93	0	0	0	0	0	0	0	0	0	0.0001	0.6686	0.6841	5.9311	6.108	8.1841	9.7846
		0.94	0	0	0	0	0	0	0	0	0	0	0.3335	0.3137	4.9887	5.0956	10.0413	11.3816
		0.95	0	0	0	0	0	0	0	0	0	0	0.1153	0.0959	3.5399	3.5859	11.7902	12.4983
		0.96	0	0	0	0	0	0	0	0	0	0	0.049	0.0141	2.0199	1.8376	12.3009	12.2187
		0.97	0	0	0	0	0	0	0	0	0	0	0	0.0005	0.5677	0.4797	11.7674	9.1513
		0.98	0	0	0	0	0	0	0	0	0	0	0	0	0.0827	0.0209	8.518	3.2066
		0.99	0	0	0	0	0	0	0	0	0	0	0	0	0	0	3.0571	0.0354
		1	0	0	0	0	0	0	0	0	0	0	0	0	0	0	0.2125	0
																	0

## Sheet: Figure 2-Figure supplement 2C
Figure 2-S2C		rz/LC	(FZ*LC)/(kb*T) at LC/LP = 100		(FZ*LC)/(kb*T) at LC/LP = 50		(FZ*LC)/(kb*T) at LC/LP = 20		(FZ*LC)/(kb*T) at LC/LP = 8
			Bouchiat	Becker	Bouchiat	Becker	Bouchiat	Becker	Bouchiat	Becker
		0.005	0.7387	0.733	0.3694	0.3656	0.1477	0.1458	0.0591	0.0551
		0.025	3.6936	3.6649	1.8468	1.8282	0.7387	0.729	0.2956	0.2755
		0.045	6.6562	6.6048	3.3281	3.2947	1.3312	1.3139	0.5324	0.4964
		0.065	9.6391	9.5654	4.8196	4.7719	1.9279	1.9031	0.7713	0.7193
		0.085	12.6372	12.5448	6.3185	6.2584	2.5274	2.496	1.0105	0.9427
		0.105	15.6667	15.5632	7.8335	7.7649	3.1334	3.0972	1.2538	1.1707
		0.125	18.7294	18.6176	9.3646	9.2892	3.7458	3.7054	1.4973	1.3991
		0.145	21.8396	21.7237	10.92	10.8403	4.3681	4.3248	1.748	1.6348
		0.165	25.0156	24.895	12.5076	12.4234	5.003	4.9568	1.9997	1.8714
		0.185	28.2454	28.1198	14.1231	14.0345	5.6495	5.6005	2.2614	2.1173
		0.205	31.5945	31.4588	15.7972	15.7019	6.3188	6.2662	2.526	2.3658
		0.225	34.9903	34.8427	17.4944	17.3916	6.9973	6.9407	2.802	2.6246
		0.245	38.5694	38.4024	19.285	19.1711	7.7141	7.652	3.0853	2.8899
		0.265	42.2423	42.0539	21.1207	20.9947	8.448	8.3798	3.3787	3.1642
		0.285	46.0442	45.8319	23.023	22.8835	9.2097	9.1346	3.6867	3.4519
		0.305	50.07	49.8352	25.0353	24.8827	10.0143	9.9318	4.0036	3.7476
		0.325	54.2507	53.9979	27.125	26.9609	10.8497	10.76	4.3396	4.0612
		0.345	58.6193	58.3553	29.3085	29.1358	11.7226	11.6259	4.6927	4.3908
		0.365	63.2584	62.9976	31.6304	31.4554	12.653	12.5506	5.0625	4.7362
		0.385	68.1904	67.9527	34.0962	33.927	13.6392	13.5327	5.4528	5.1011
		0.405	73.4269	73.2343	36.7142	36.5605	14.6863	14.5776	5.8725	5.4942
		0.425	79.0219	78.9014	39.5117	39.3848	15.8053	15.6967	6.3212	5.9148
		0.445	85.0355	85.0179	42.519	42.4317	17.0085	16.9024	6.8029	6.3667
		0.465	91.5327	91.6513	45.7687	45.7348	18.3094	18.2079	7.3234	6.8553
		0.485	98.6258	98.9171	49.3098	49.3436	19.7222	19.6268	7.889	7.3861
		0.505	106.448	106.949	53.2238	53.34	21.2888	21.2003	8.5153	7.9731
		0.525	115.023	115.766	57.5118	57.7217	23.0093	22.927	9.2057	8.6192
		0.545	124.664	125.683	62.3348	62.649	24.9354	24.8565	9.973	9.3355
		0.565	135.474	136.792	67.7391	68.1636	27.0955	27.0152	10.836	10.1388
		0.585	147.715	149.35	73.8625	74.3988	29.5472	29.4574	11.817	11.0488
		0.605	161.754	163.713	80.873	81.5167	32.3476	32.2369	12.9394	12.0866
		0.625	177.947	180.224	88.9659	89.7053	35.5922	35.4444	14.237	13.2825
		0.645	196.861	199.437	98.4291	99.2437	39.3688	39.1636	15.7488	14.6724
		0.665	219.129	221.965	109.56	110.419	43.8258	43.5363	17.5302	16.3073
		0.685	245.627	248.667	122.822	123.685	49.1278	48.7214	19.6526	18.2537
		0.705	277.605	280.77	138.801	139.613	55.5213	54.9575	22.2088	20.5993
		0.725	316.589	319.779	158.286	158.979	63.3158	62.5458	25.3272	23.4659
		0.745	364.831	367.919	182.415	182.905	72.9654	71.9301	29.1868	27.0246
		0.765	425.471	428.307	212.74	212.928	85.0963	83.725	34.038	31.5161
		0.785	503.147	505.55	251.568	251.333	100.629	98.8367	40.2518	37.2988
		0.805	604.771	606.533	302.389	301.587	120.956	118.638	48.3818	44.9097
		0.825	NaN	NaN	370.631	369.093	148.253	145.281	59.3011	55.1986
		0.845	NaN	NaN	465.226	462.745	186.091	182.302	74.4366	69.5583
		0.865	NaN	NaN	601.653	597.969	240.661	235.839	96.2647	90.4132
		0.885	NaN	NaN	NaN	NaN	323.474	317.321	129.39	122.282
		0.905	NaN	NaN	NaN	NaN	457.965	450.033	183.186	174.39
		0.925	NaN	NaN	NaN	NaN	698.107	687.659	279.243	268.032
		0.945	NaN	NaN	NaN	NaN	NaN	NaN	476.954	461.948
		0.965	NaN	NaN	NaN	NaN	NaN	NaN	NaN	NaN
		0.985	NaN	NaN	NaN	NaN	NaN	NaN	NaN	NaN
