# Supplementary material for: Tunable molecular tension sensors reveal extension-based control of vinculin loading
Source: eLife. 2018 Jul 19;7:e33927. doi: 10.7554/eLife.33927 (PMC6053308; doi:10.7554/eLife.33927)
Supplement: Figure 2—figure supplement 6—source data 1. [file elife-33927-fig2-figsupp6-data1.xlsx]

## Sheet: Figure2-Figure supplement 6A
Figure 2-S6A		Calculating re using proposed calibration model and Brenner et al., Nano Letters 2015 measurements
		Linker Length (AAs)	measured FRET Efficiency (%)	re (nm) using calibration model	re ~ Nb fit, b = 0.565
		27	65.67	4.2352	4.2802
		42	49.56	5.2434	5.3826
		52	38.04	6.1912	6.0397

## Sheet: Figure2-Figure supplement 6B
Figure 2-S6B		Calculating re using Brenner et al., Nano Letters 2015 approach and simulated unstructured polypeptides
		Linker Length (AAs)	FRET efficiency (%) of simulated unstructured polypeptides	re (nm) using Brenner approach	re ~ Nb fit, b = 0.990
		27	68.3447	1.0459	1.099
		32	61.734	1.3082	1.3003
		37	55.7496	1.5416	1.5013
		42	50.7982	1.7364	1.702
		47	46.6875	1.9031	1.9024
		52	42.7328	2.0683	2.1027
