# Supplementary material for: Tunable molecular tension sensors reveal extension-based control of vinculin loading
Source: eLife. 2018 Jul 19;7:e33927. doi: 10.7554/eLife.33927 (PMC6053308; doi:10.7554/eLife.33927)
Supplement: Supplementary file 1. — Overall, persistence lengths < 0.2 and > 5.0 nm are rarely observed. Synthetic homo-polymers (ex. poly-proline) can achieve larger persistence lengths. [file elife-33927-supp1.xlsx]

## Sheet: Sheet1
Supplementary file 1 | Persistence length (LP) for a variety of published polypeptides. Overall, persistence lengths < 0.2 nm and > 5.0 nm are rarely observed. Synthetic homo-polymers (ex. poly-proline) can achieve larger persistence lengths.
Polypeptide	LP (nm)	Buffer Conditions	Reference
Titin	0.2	a	Kellermayer et al., Science 1997
Titin Ig domain	0.4	b	Rief et al., Science 1997
PEVK domain (in titin)	0.55 – 0.65	b	Linke et al., J. Struct. Biol. 2002
PEVK domain (in titin)	0.92	b	Sarkar et al., J. Biol. Chem. 2005
Tenascin FN-III domain	0.56	b	Oberhauser et al., Nature 1998
Whole spider silk protein	0.3 – 0.5	c	Becker et al., Nat. Mat. 2003
Poly-glycine	0.41	h	Evers et al., Biochem. 2006
Poly-alanine	1.76	h	Evers et al., Biochem. 2006
Poly-proline	22	h	Evers et al., Biochem. 2006
Poly-proline	4.5	e	Schuler et al., PNAS 2005
Panel of short peptides	0.53 – 1.09	f	Ohashi et al., Protein Sci. 2007
Elastin	0.19	b	Valiaev et al., J. Am. Chem. Soc. 2008
(GGSGGS)n	0.45	d	Evers et al., Biochem. 2006
(GPGGA)n – in vitro	0.74	g	This work
(GGSGGS)n – in vitro	0.33	g	This work
(GPGGA)n – in cellulo	0.5	b	This work
(GGSGGS)n – in cellulo	0.48	b	This work
a Imidazole-HCl (25mM), KCl (25mM), MgCl2 (4mM), EGTA (1mM), DTT (1mM), Tween20 (0.2%), T4 lysozyme (2mg/mL)
b PBS (1x)
c CaCl2 (10mM)
d Tris-HCl (50mM), NaCl (100mM), EDTA (0.02mM), glycerol (10%)
e Na2HP04, NaH2PO4 (50mM), Tween20 (0.001%)
f Tris-HCl (20mM), NaCl (150mM)
g KCl (100mM), Tris-HCl (20mM), MgCl2 (2mM), EGTA (0.2mM), DTT (0.5mM)
h theoretical
