# Supplementary material for: Tunable molecular tension sensors reveal extension-based control of vinculin loading
Source: eLife. 2018 Jul 19;7:e33927. doi: 10.7554/eLife.33927 (PMC6053308; doi:10.7554/eLife.33927)
Supplement: Supplementary file 2. [file elife-33927-supp2.xlsx]

## Sheet: Sheet1
Supplementary file 2 | Primers used in this study.
Fluorescent Protein Truncation	Sequence (5' to 3')
trunc-mClover-EcoRI-F*	TAGTGAATTCGCCATGGTGAGCAAGGGCG
trunc-mClover-NotI-R	TGCGGCCGCTTAGGCGGCGGTCACGAAC
trunc-mRuby2-EcoRI-F	TAGCGAATTCGCCATGAAGGGCGAAGAGCTGATCAA
trunc-mRuby2-NotI-R	TGCGGCCGCTTACTTGTACAGCTCGTCCATC
trunc-Teal-NotI-R	TGCGGCCGCTTAGCGGGCCACGGCG
trunc-Venus-EcoRI-F	TAGCGAATTCGCCATGAAGGGCGAGGAGCTGTTC
trunc-Venus-NotI-R	TGCGGCCGCTTACTTGTACAGCTCGTCCATGC
Gibson Assembly of Tension Sensor Modules	Sequence (5' to 3')
pcDNA3.1-CRMod-GPGGAn
Gibson-Clover-mRuby-Long-F	GTGCAGGTCCAGGTGGTGCTATGGTGTCTAAGGGCGAAGAGCTGATCAAGGAAAATATGC
Gibson-Clover-mRuby-Long-R	GGCCCTGCACCACCTGGCCCCTTGTACAGCTCGTCCATGCCATGTGTAATCCCG
Gibson-TSmod-Forward	GCATGGACGAGCTGTACAAGGGGCCAGGTGGT
Gibson-TSmod-Reverse	TCTTCGCCCTTAGACACCATAGCACCACCTGGACC
pcDNA3.1-tCRMod-GPGGAn
mR-Cl-TS-Ins-F	AGTTCGTGACCGCCGCCGGGGGGCCAGGTGGTGCAGGG
mR-Cl-TS-Ins-R	TTGATCAGCTCTTCGCCCTTAGCACCACCTGGAC
mR-Cl-TS-Vec-F	GTGCAGGTCCAGGTGGTGCTAAGGGCGAAGAGCTGATCAAG
mR-Cl-TS-Vec-R	GGCCCTGCACCACCTGGCCCCCCGGCGGCGGT
pcDNA3.1-dBamHI-tCRMod-GGSGGSn
mR-Cl-GGS-Ins-F	AGTTCGTGACCGCCGCCGGGGGTGGATCCGGTGGATCAG
mR-Cl-GGS-Ins-R	TTGATCAGCTCTTCGCCCTTGCTACCTCCGGATCCACCACT
mR-Cl-GGS-Vec-F	GTGGTGGATCCGGAGGTAGCAAGGGCGAAGAGCTGATCAAGG
mR-Cl-GGS-Vec-R	CCTGATCCACCGGATCCACCCCCGGCGGCGGTC
pcDNA3.1-dBamHI-tTVMod-GGSGGSn
T-V-GGS-Ins-F	ACGAGAGCGCCGTGGCCCGCGGTGGATCCGGTGGAT
T-V-GGS-Ins-R	GTGAACAGCTCCTCGCCCTTGCTACCTCCGGATCCACCA
T-V-GGS-Vec-F	GTGGTGGATCCGGAGGTAGCAAGGGCGAGGAGCT
T-V-GGS-Vec-R	CCTGATCCACCGGATCCACCGCGGGCCACGGC
Gibson Assembly of Clover-mRuby2 Vinculin Tension Sensors	Sequence (5' to 3')
VinCR-Ins-F	GGATGGACGAGCTGTACAAGGCG
VinCR-Ins-R	TCCTCGCCCTTGCTCACCATCATCTCGACCTC
VinCR-Vect-F	AAAAAGATGAGGTCGAGATGATGGTGAGCAAGGGCGAG
VinCR-Vect-R	TCTGGGAACTCCGCGGCCGCCTTGTACAGCTCGTCCATCCC
Sequencing Primers	Sequence (5' to 3')
TSMod-seqF	GACCATCTACAGGGCCAAGA
Clover-seqF	AGGACGACGGTACCTACA
* Also used as Teal F primer
