# Supplementary material for: Tunable molecular tension sensors reveal extension-based control of vinculin loading
Source: eLife. 2018 Jul 19;7:e33927. doi: 10.7554/eLife.33927 (PMC6053308; doi:10.7554/eLife.33927)
Supplement: Supplementary file 3. [file elife-33927-supp3.xlsx]

## Sheet: Sheet1
Supplementary file 3 | Spectral bleed-through coefficients and G factors for mTFP1-Venus and Clover-mRuby2 based tension sensor FRET efficiency calculations.
FRET-pair	Imaging Environment	abt	dbt	G
mTFP1-Venus	Live	0.27	1.02	2.96
mTFP1-Venus	Fixed	0.26	0.97	2.65
Clover-mRuby2	Live	0.09	0.27	0.24
Clover-mRuby2	Fixed	0.08	0.26	0.24
abt = acceptor bleed through
dbt = donor bleed through
