# Supplementary material for: Tunable molecular tension sensors reveal extension-based control of vinculin loading
Source: eLife. 2018 Jul 19;7:e33927. doi: 10.7554/eLife.33927 (PMC6053308; doi:10.7554/eLife.33927)
Supplement: Supplementary file 4. — Note, individual comparisons were made only when statistical significance was detected in ANOVAs. [file elife-33927-supp4.xlsx]

## Sheet: Sheet1
Supplementary file 4 | Statistical test details including exact p-values for ANOVAs and post-hoc tests. Note, individual comparisons were made only when statistical significance was detected in ANOVAs.
Figure panel	Metric	Statistical Test	Experiment	Comparison Group 1	Comparison Group 2	p-value
Figure 4D	Brightness	ANOVA	VinTS	Multiple Comparisons		0.4765
Figure 4H	FRET Efficiency	ANOVA	VinTS	Multiple Comparisons		2.89e-10
Figure 4H	FRET Efficiency	Tukey’s HSD	VinTS	(GGSGGS)5	(GGSGGS)7	0.0002
Figure 4H	FRET Efficiency	Tukey’s HSD	VinTS	(GGSGGS)5	(GGSGGS)9	9.8e-10
Figure 4H	FRET Efficiency	Tukey’s HSD	VinTS	(GGSGGS)7	(GGSGGS)9	0.0087
Figure 4L	Force	ANOVA	VinTS	Multiple Comparisons		2.66e-08
Figure 4L	Force	Tukey’s HSD	VinTS	(GGSGGS)5	(GGSGGS)7	2.93e-05
Figure 4L	Force	Tukey’s HSD	VinTS	(GGSGGS)5	(GGSGGS)9	5.64e-08
Figure 4L	Force	Tukey’s HSD	VinTS	(GGSGGS)7	(GGSGGS)9	0.3318
Figure 4P	Extension	ANOVA	VinTS	Multiple Comparisons		0.8239
Figure 4–Figure supplement 3D	Brightness	ANOVA	VinTS + Y-27632	Multiple Comparisons		0.4885
Figure 4–Figure supplement 3H	FRET Efficiency	ANOVA	VinTS + Y-27632	Multiple Comparisons		1.99e-09
Figure 4–Figure supplement 3H	FRET Efficiency	Tukey’s HSD	VinTS + Y-27632	(GGSGGS)5	(GGSGGS)7	0.0001
Figure 4–Figure supplement 3H	FRET Efficiency	Tukey’s HSD	VinTS + Y-27632	(GGSGGS)5	(GGSGGS)9	1e-09
Figure 4–Figure supplement 3H	FRET Efficiency	Tukey’s HSD	VinTS + Y-27632	(GGSGGS)7	(GGSGGS)9	0.0331
Figure 4–Figure supplement 3L	Force	ANOVA	VinTS + Y-27632	Multiple Comparisons		2.16e-07
Figure 4–Figure supplement 3L	Force	Tukey’s HSD	VinTS + Y-27632	(GGSGGS)5	(GGSGGS)7	0.0008
Figure 4–Figure supplement 3L	Force	Tukey’s HSD	VinTS + Y-27632	(GGSGGS)5	(GGSGGS)9	2.6e-08
Figure 4–Figure supplement 3L	Force	Tukey’s HSD	VinTS + Y-27632	(GGSGGS)7	(GGSGGS)9	0.1228
Figure 4–Figure supplement 3P	Extension	ANOVA	VinTS + Y-27632	Multiple Comparisons		0.778
Figure 4–Figure supplement 3Q	FRET Efficiency	Student’s t-test	VinTS + Y-27632	VinTS-(GGSGGS)5	VinTS-(GGSGGS)5 + Y-27632	1.87e-08
Figure 4–Figure supplement 3Q	FRET Efficiency	Student’s t-test	VinTS + Y-27632	VinTS-(GGSGGS)7	VinTS-(GGSGGS)7 + Y-27632	5e-12
Figure 4–Figure supplement 3Q	FRET Efficiency	Student’s t-test	VinTS + Y-27632	VinTS-(GGSGGS)9	VinTS-(GGSGGS)9 + Y-27632	1.82e-07
Figure 4–Figure supplement 5D	Brightness	ANOVA	VinTS-A50I	Multiple Comparisons		0.7263
Figure 4–Figure supplement 5H	FRET Efficiency	ANOVA	VinTS-A50I	Multiple Comparisons		1.38e-12
Figure 4–Figure supplement 5H	FRET Efficiency	Tukey’s HSD	VinTS-A50I	(GGSGGS)5	(GGSGGS)7	5.3e-05
Figure 4–Figure supplement 5H	FRET Efficiency	Tukey’s HSD	VinTS-A50I	(GGSGGS)5	(GGSGGS)9	9.56e-10
Figure 4–Figure supplement 5H	FRET Efficiency	Tukey’s HSD	VinTS-A50I	(GGSGGS)7	(GGSGGS)9	0.001
Figure 4–Figure supplement 5L	Force	ANOVA	VinTS-A50I	Multiple Comparisons		2.15e-08
Figure 4–Figure supplement 5L	Force	Tukey’s HSD	VinTS-A50I	(GGSGGS)5	(GGSGGS)7	0.0003
Figure 4–Figure supplement 5L	Force	Tukey’s HSD	VinTS-A50I	(GGSGGS)5	(GGSGGS)9	2.99e-09
Figure 4–Figure supplement 5L	Force	Tukey’s HSD	VinTS-A50I	(GGSGGS)7	(GGSGGS)9	0.079
Figure 4–Figure supplement 5P	Extension	ANOVA	VinTS-A50I	Multiple Comparisons		0.6023
Figure 4–Figure supplement 5Q	FRET Efficiency	Student’s t-test	VinTS-A50I	VinTS-(GGSGGS)5	VinTS-A50I-(GGSGGS)5	7.53e-12
Figure 4–Figure supplement 5Q	FRET Efficiency	Student’s t-test	VinTS-A50I	VinTS-(GGSGGS)7	VinTS-A50I-(GGSGGS)7	2.71e-13
Figure 4–Figure supplement 2Q	FRET Efficiency	Student’s t-test	VinTS-A50I	VinTS-(GGSGGS)9	VinTS-A50I-(GGSGGS)9	1.34e-12
Figure 4–Figure supplement 7D	Brightness	ANOVA	VinTS (10 kPa)	Multiple Comparisons		0.9828
Figure 4–Figure supplement 7H	FRET Efficiency	ANOVA	VinTS (10 kPa)	Multiple Comparisons		0.0005
Figure 4–Figure supplement 7H	FRET Efficiency	Tukey’s HSD	VinTS (10 kPa)	(GGSGGS)5	(GGSGGS)7	0.0037
Figure 4–Figure supplement 7H	FRET Efficiency	Tukey’s HSD	VinTS (10 kPa)	(GGSGGS)5	(GGSGGS)9	0.0018
Figure 4–Figure supplement 7H	FRET Efficiency	Tukey’s HSD	VinTS (10 kPa)	(GGSGGS)7	(GGSGGS)9	0.7528
Figure 4–Figure supplement 7L	Force	ANOVA	VinTS (10 kPa)	Multiple Comparisons		0.0008
Figure 4–Figure supplement 7L	Force	Tukey’s HSD	VinTS (10 kPa)	(GGSGGS)5	(GGSGGS)7	0.0862
Figure 4–Figure supplement 7L	Force	Tukey’s HSD	VinTS (10 kPa)	(GGSGGS)5	(GGSGGS)9	0.0005
Figure 4–Figure supplement 7L	Force	Tukey’s HSD	VinTS (10 kPa)	(GGSGGS)7	(GGSGGS)9	0.0918
Figure 4–Figure supplement 7P	Extension	ANOVA	VinTS (10 kPa)	Multiple Comparisons		0.4271
Figure 4–Figure supplement 7Q	FRET Efficiency	Student’s t-test	VinTS (10 kPa)	VinTS-(GGSGGS)5	VinTS-(GGSGGS)5 (10 kPa)	0.4784
Figure 4–Figure supplement 7Q	FRET Efficiency	Student’s t-test	VinTS (10 kPa)	VinTS-(GGSGGS)7	VinTS-(GGSGGS)7 (10 kPa)	0.053
Figure 4–Figure supplement 7Q	FRET Efficiency	Student’s t-test	VinTS (10 kPa)	VinTS-(GGSGGS)9	VinTS-(GGSGGS)9 (10 kPa)	0.1145
Figure 3–Figure supplement 2A	FA Area	ANOVA	VinTS	Multiple Comparisons		0.9652
Figure 3–Figure supplement 2B	FA Axis Ratio	ANOVA	VinTS	Multiple Comparisons		0.0737
Figure 3–Figure supplement 2C	Norm Dist. From Cell Edge	ANOVA	VinTS	Multiple Comparisons		0.9686
Figure 3–Figure supplement 2D	Cell Perimeter	ANOVA	VinTS	Multiple Comparisons		0.8625
Figure 3–Figure supplement 2E	Cell Axis Ratio	ANOVA	VinTS	Multiple Comparisons		0.2825
Figure 3–Figure supplement 2F	n FAs per Cell Area	ANOVA	VinTS	Multiple Comparisons		0.4849
Figure 4–Figure supplement 4A	FA Area	ANOVA	VinTS + Y-27632	Multiple Comparisons		0.883
Figure 4–Figure supplement 4B	FA Axis Ratio	ANOVA	VinTS + Y-27632	Multiple Comparisons		0.9985
Figure 4–Figure supplement 4C	Norm Dist. From Cell Edge	ANOVA	VinTS + Y-27632	Multiple Comparisons		0.9612
Figure 4–Figure supplement 4D	Cell Perimeter	ANOVA	VinTS + Y-27632	Multiple Comparisons		0.3514
Figure 4–Figure supplement 4E	Cell Axis Ratio	ANOVA	VinTS + Y-27632	Multiple Comparisons		0.7254
Figure 4–Figure supplement 4F	n FAs per Cell Area	ANOVA	VinTS + Y-27632	Multiple Comparisons		0.3803
Figure 4–Figure supplement 6A	FA Area	ANOVA	VinTS-A50I	Multiple Comparisons		0.8984
Figure 4–Figure supplement 6B	FA Axis Ratio	ANOVA	VinTS-A50I	Multiple Comparisons		0.85
Figure 4–Figure supplement 6C	Norm Dist. From Cell Edge	ANOVA	VinTS-A50I	Multiple Comparisons		0.9556
Figure 4–Figure supplement 6D	Cell Perimeter	ANOVA	VinTS-A50I	Multiple Comparisons		0.0702
Figure 4–Figure supplement 6E	Cell Axis Ratio	ANOVA	VinTS-A50I	Multiple Comparisons		0.1862
Figure 4–Figure supplement 6F	n FAs per Cell Area	ANOVA	VinTS-A50I	Multiple Comparisons		0.9473
Figure 4–Figure supplement 8A	FA Area	ANOVA	VinTS (10 kPa)	Multiple Comparisons		0.9417
Figure 4–Figure supplement 8B	FA Axis Ratio	ANOVA	VinTS (10 kPa)	Multiple Comparisons		0.8722
Figure 4–Figure supplement 8C	Norm Dist. From Cell Edge	ANOVA	VinTS (10 kPa)	Multiple Comparisons		0.4599
Figure 4–Figure supplement 8D	Cell Perimeter	ANOVA	VinTS (10 kPa)	Multiple Comparisons		0.1779
Figure 4–Figure supplement 8E	Cell Axis Ratio	ANOVA	VinTS (10 kPa)	Multiple Comparisons		0.9342
Figure 4–Figure supplement 8F	n FAs per Cell Area	ANOVA	VinTS (10 kPa)	Multiple Comparisons		0.2452
